# Supplementary material for: BID expression determines the apoptotic fate of cancer cells after abrogation of the spindle assembly checkpoint by AURKB or TTK inhibitors
Source: Mol Cancer. 2023 Jul 13;22:110. doi: 10.1186/s12943-023-01815-w (PMC10339641; doi:10.1186/s12943-023-01815-w)
Supplement: Supplementary file 1 — Additional file 1. [file 12943_2023_1815_MOESM1_ESM.zip]

Archive with 5 entries (5 files):
- Figure Supplementary_rev2.pptx
- Suppl_Methods_rev2.docx
- Suppl_Tables_rev2.docx
- Table S10.xlsx
- Table S6_rev2.xlsx
