# Supplementary material for: BID expression determines the apoptotic fate of cancer cells after abrogation of the spindle assembly checkpoint by AURKB or TTK inhibitors
Source: Mol Cancer. 2023 Jul 13;22:110. doi: 10.1186/s12943-023-01815-w (PMC10339641; doi:10.1186/s12943-023-01815-w)
Supplement: Supplementary file 1 — Additional file 1. [file 12943_2023_1815_MOESM1_ESM.zip › Table S10.xlsx]

## Sheet: Description of sheets
		PC9GR1vsPC9	Genes differentially regulated in the PC9GR1 clone vs parental PC9 cells by WTS
		PC9GR2vsPC9	Genes differentially regulated in the PC9GR2 clone vs parental PC9 cells by WTS
		PC9GR3vsPC9	Genes differentially regulated in the PC9GR3 clone vs parental PC9 cells by WTS
		PC9GR4vsPC9	Genes differentially regulated in the PC9GR4 clone vs parental PC9 cells by WTS
		PC9GR5vsPC9	Genes differentially regulated in the PC9GR5 clone vs parental PC9 cells by WTS
		PC9ER1vsPC9	Genes differentially regulated in the PC9GR1 clone vs parental PC9 cells by WTS
		Proteomics	Top 40 upregulated genes in the six PC9 clones vs parental PC9

## Sheet: PC9GR1vsPC9
GeneId	PC9_GR1	PC9	log2_fold	pval	qval	GeneName	Chr	Strand	Start	End	Length	Function	Gene_Description	KEGG_Info	Biological_process	Biological_Process_Info	Cellular_component	Cellular_component_Info	Molecular_Function	Molecular_Function_Info
ENSG00000182795	75.0032	29.5792	1.3424	6.7169e-06	0.00054643	C1orf116	chr1	-	207018521	207032756	4960	protein_coding	chromosome 1 open reading frame 116 [Source:HGNC Symbol;Acc:28667]	C1orf116, SARG; chromosome 1 open reading frame 116	--	--	--	--	--	--
ENSG00000119280	132.035	69.6582	0.92256	1.0352e-05	0.00080115	C1orf198	chr1	-	230837119	230869589	2790	protein_coding	chromosome 1 open reading frame 198 [Source:HGNC Symbol;Acc:25900]	C1orf198; chromosome 1 open reading frame 198	--	--	--	--	--	--
ENSG00000196352	50.1389	21.449	1.225	0.00060918	0.026497	CD55	chr1	+	207321508	207360966	1421	protein_coding	CD55 molecule, decay accelerating factor for complement (Cromer blood group) [Source:HGNC Symbol;Acc:2665]	CD55, CR, CROM, DAF, TC; CD55 molecule, decay accelerating factor for complement (Cromer blood group); K04006 decay accelerating factor	--	--	--	--	--	--
ENSG00000000971	72.049	24.2272	1.5724	6.7263e-07	6.7083e-05	CFH	chr1	+	196651878	196747504	2806	protein_coding	complement factor H [Source:HGNC Symbol;Acc:4883]	CFH, AHUS1, AMBP1, ARMD4, ARMS1, CFHL3, FH, FHL1, HF, HF1, HF2, HUS; complement factor H (EC:4,2,1,2); K04004 complement factor H	--	--	--	--	--	--
ENSG00000142798	158.582	76.2359	1.0567	6.2649e-08	7.542e-06	HSPG2	chr1	-	21822245	21937297	1331	protein_coding	heparan sulfate proteoglycan 2 [Source:HGNC Symbol;Acc:5273]	HSPG2, HSPG, PLC, PRCAN, SJA, SJS, SJS1; heparan sulfate proteoglycan 2; K06255 heparan sulfate proteoglycan 2 (perlecan)	--	--	--	--	--	--
ENSG00000169174	55.1856	103.895	-0.91276	9.2445e-05	0.0054542	PCSK9	chr1	+	55039548	55064852	1484	protein_coding	proprotein convertase subtilisin/kexin type 9 [Source:HGNC Symbol;Acc:20001]	PCSK9, FH3, HCHOLA3, LDLCQ1, NARC-1, NARC1, PC9; proprotein convertase subtilisin/kexin type 9; K13050 proprotein convertase subtilisin/kexin type 9 [EC:3,4,21,-]	GO:0008152//GO:0006508//GO:0019538//GO:0071704//GO:0044238//GO:0043170//GO:0008150	metabolic process//proteolysis//protein metabolic process//organic substance metabolic process//primary metabolic process//macromolecule metabolic process//biological_process	--	--	GO:0017171//GO:0008233//GO:0070011//GO:0008236//GO:0004175//GO:0003824//GO:0016787//GO:0003674//GO:0004252	serine hydrolase activity//peptidase activity//peptidase activity, acting on L-amino acid peptides//serine-type peptidase activity//endopeptidase activity//catalytic activity//hydrolase activity//molecular_function//serine-type endopeptidase activity
ENSG00000178104	135.769	71.7826	0.91945	8.2395e-06	0.00065685	PDE4DIP	chr1	+	148808181	149048286	5208	protein_coding	phosphodiesterase 4D interacting protein [Source:HGNC Symbol;Acc:15580]	--	GO:0009894//GO:0031323//GO:0009893//GO:0031325//GO:0031329//GO:0019222//GO:0006914//GO:0008150//GO:0010506//GO:0009896//GO:0065007//GO:0044248//GO:0031331//GO:0009056//GO:0051179//GO:0009987//GO:0050789//GO:0006810//GO:0050794//GO:0044237//GO:0048522//GO:0051234//GO:0010508//GO:0048518//GO:0008152	regulation of catabolic process//regulation of cellular metabolic process//positive regulation of metabolic process//positive regulation of cellular metabolic process//regulation of cellular catabolic process//regulation of metabolic process//autophagy//biological_process//regulation of autophagy//positive regulation of catabolic process//biological regulation//cellular catabolic process//positiv…	GO:0005575//GO:0071944//GO:0016020//GO:0044424//GO:0005623//GO:0005737//GO:0005622//GO:0005886//GO:0044425//GO:0019898//GO:0044464	cellular_component//cell periphery//membrane//intracellular part//cell//cytoplasm//intracellular//plasma membrane//membrane part//extrinsic component of membrane//cell part	GO:0016787//GO:0008092//GO:0005488//GO:0016788//GO:0003674//GO:0004536//GO:0004529//GO:0004518//GO:0003824//GO:0016796//GO:0016895//GO:0004527//GO:0008855//GO:0005515	hydrolase activity//cytoskeletal protein binding//binding//hydrolase activity, acting on ester bonds//molecular_function//deoxyribonuclease activity//exodeoxyribonuclease activity//nuclease activity//catalytic activity//exonuclease activity, active with either ribo- or deoxyribonucleic acids and producing 5'-phosphomonoesters//exodeoxyribonuclease activity, producing 5'-phosphomonoesters//exonucl…
ENSG00000152061	119.029	63.3665	0.90952	3.5227e-05	0.0023324	RABGAP1L	chr1	+	174159410	174995308	5460	protein_coding	RAB GTPase activating protein 1-like [Source:HGNC Symbol;Acc:24663]	--	--	--	GO:0005622//GO:0044464//GO:0005575//GO:0005623//GO:0005737//GO:0044424	intracellular//cell part//cellular_component//cell//cytoplasm//intracellular part	GO:0097367//GO:0005488//GO:0003674//GO:0008061	carbohydrate derivative binding//binding//molecular_function//chitin binding
ENSG00000163220	17.3147	91.5566	-2.4027	9.8523e-14	2.6387e-11	S100A9	chr1	+	153357854	153361027	384	protein_coding	S100 calcium binding protein A9 [Source:HGNC Symbol;Acc:10499]	S100A9, 60B8AG, CAGB, CFAG, CGLB, L1AG, LIAG, MAC387, MIF, MRP14, NIF, P14; S100 calcium binding protein A9	GO:0009987//GO:0007154//GO:0065007//GO:0051716//GO:0007165//GO:0050896//GO:0008150//GO:0044699//GO:0044700//GO:0044763//GO:0050789//GO:0050794//GO:0023052	cellular process//cell communication//biological regulation//cellular response to stimulus//signal transduction//response to stimulus//biological_process//single-organism process//single organism signaling//single-organism cellular process//regulation of biological process//regulation of cellular process//signaling	GO:0044421//GO:0031012//GO:0005575//GO:0005576//GO:0005578	extracellular region part//extracellular matrix//cellular_component//extracellular region//proteinaceous extracellular matrix	GO:0003674//GO:0005488//GO:0043167//GO:0043169//GO:0046872//GO:0005509	molecular_function//binding//ion binding//cation binding//metal ion binding//calcium ion binding
ENSG00000184292	1425.06	734.495	0.9562	1.8885e-50	3.4627e-47	TACSTD2	chr1	-	58575423	58577773	2351	protein_coding	tumor-associated calcium signal transducer 2 [Source:HGNC Symbol;Acc:11530]	TACSTD2, EGP-1, EGP1, GA733-1, GA7331, GP50, M1S1, TROP2; tumor-associated calcium signal transducer 2; K17288 tumor-associated calcium signal transducer 2	GO:1902589//GO:0071840//GO:0045185//GO:0044763//GO:0070727//GO:0065008//GO:0032507//GO:0033036//GO:0051235//GO:0051651//GO:0051179//GO:0009987//GO:0016043//GO:0007010//GO:0007016//GO:1902578//GO:0034613//GO:0006996//GO:0008104//GO:0065007//GO:0051641//GO:0008150//GO:0044699	single-organism organelle organization//cellular component organization or biogenesis//maintenance of protein location//single-organism cellular process//cellular macromolecule localization//regulation of biological quality//maintenance of protein location in cell//macromolecule localization//maintenance of location//maintenance of location in cell//localization//cellular process//cellular compon…	GO:0044464//GO:0016010//GO:0043234//GO:0044425//GO:0098796//GO:0005886//GO:0098797//GO:0005623//GO:0016020//GO:0044459//GO:0071944//GO:0005575//GO:0032991	cell part//dystrophin-associated glycoprotein complex//protein complex//membrane part//membrane protein complex//plasma membrane//plasma membrane protein complex//cell//membrane//plasma membrane part//cell periphery//cellular_component//macromolecular complex	--	--
ENSG00000117174	92.6051	48.7403	0.92598	0.0002118	0.010999	ZNHIT6	chr1	-	85649423	85708433	4676	protein_coding	zinc finger, HIT-type containing 6 [Source:HGNC Symbol;Acc:26089]	--	--	--	GO:0005622//GO:0044464//GO:0005575//GO:0005623	intracellular//cell part//cellular_component//cell	GO:0008270//GO:0043169//GO:0046872//GO:0046914//GO:0003674//GO:0043167//GO:0005488	zinc ion binding//cation binding//metal ion binding//transition metal ion binding//molecular_function//ion binding//binding
ENSG00000107984	101.057	36.0752	1.4861	1.6501e-08	2.1851e-06	DKK1	chr10	+	52314296	52318042	1104	protein_coding	dickkopf 1 homolog (Xenopus laevis) [Source:HGNC Symbol;Acc:2891]	DKK1, DKK-1, SK; dickkopf WNT signaling pathway inhibitor 1; K02165 dickkopf	GO:0044763//GO:0030178//GO:0044767//GO:0051704//GO:0044700//GO:0032502//GO:0048583//GO:0032501//GO:0007275//GO:0030111//GO:0023052//GO:0050794//GO:0010648//GO:0050789//GO:0048523//GO:0009405//GO:0023051//GO:0044707//GO:0007166//GO:0007165//GO:0051716//GO:0050896//GO:0048585//GO:0065007//GO:0009987//GO:0048519//GO:0007154//GO:0009968//GO:0016055//GO:0010646//GO:0023057//GO:0008150//GO:0009966//GO:…	single-organism cellular process//negative regulation of Wnt signaling pathway//single-organism developmental process//multi-organism process//single organism signaling//developmental process//regulation of response to stimulus//multicellular organismal process//multicellular organismal development//regulation of Wnt signaling pathway//signaling//regulation of cellular process//negative regulatio…	GO:0005576//GO:0005575	extracellular region//cellular_component	GO:0098772//GO:0016247//GO:0017080//GO:0016248//GO:0003674//GO:0008200//GO:0019871	molecular function regulator//channel regulator activity//sodium channel regulator activity//channel inhibitor activity//molecular_function//ion channel inhibitor activity//sodium channel inhibitor activity
ENSG00000078114	63.1044	23.9412	1.3982	2.0365e-05	0.0014277	NEBL	chr10	-	20779973	21174187	5951	protein_coding	nebulette [Source:HGNC Symbol;Acc:16932]	NEB, NEB177D, NEM2; nebulin; K18267 nebulin	GO:0048870//GO:0051674//GO:0044699//GO:0009605//GO:0042330//GO:0008150//GO:0040011//GO:0001539//GO:0050896//GO:0044763//GO:0006928//GO:0042221//GO:0006935//GO:0009987//GO:0051179	cell motility//localization of cell//single-organism process//response to external stimulus//taxis//biological_process//locomotion//cilium or flagellum-dependent cell motility//response to stimulus//single-organism cellular process//movement of cell or subcellular component//response to chemical//chemotaxis//cellular process//localization	GO:0005622//GO:0044463//GO:0042995//GO:0005575//GO:0009288//GO:0044461//GO:0043228//GO:0044424//GO:0043226//GO:0044464//GO:0005623//GO:0009425//GO:0044422	intracellular//cell projection part//cell projection//cellular_component//bacterial-type flagellum//bacterial-type flagellum part//non-membrane-bounded organelle//intracellular part//organelle//cell part//cell//bacterial-type flagellum basal body//organelle part	GO:0005488//GO:0003674//GO:0005515	binding//molecular_function//protein binding
ENSG00000076685	78.3266	39.5887	0.98441	0.00033533	0.016148	NT5C2	chr10	-	103088017	103193306	1892	protein_coding	5'-nucleotidase, cytosolic II [Source:HGNC Symbol;Acc:8022]	--	--	--	--	--	--	--
ENSG00000148735	111.438	52.0496	1.0983	2.8508e-06	0.00025168	PLEKHS1	chr10	+	113751454	113783429	2828	protein_coding	pleckstrin homology domain containing, family S member 1 [Source:HGNC Symbol;Acc:26285]	PLEKHS1, C10orf81, HEL185, bA211N11,2; pleckstrin homology domain containing, family S member 1	--	--	--	--	--	--
ENSG00000197746	1363.43	721.626	0.91792	3.0073e-45	4.7788e-42	PSAP	chr10	-	71816298	71851369	1179	protein_coding	prosaposin [Source:HGNC Symbol;Acc:9498]	--	GO:0044710//GO:0071704//GO:0044238//GO:0006629//GO:0008150//GO:0044699//GO:0008152	single-organism metabolic process//organic substance metabolic process//primary metabolic process//lipid metabolic process//biological_process//single-organism process//metabolic process	--	--	--	--
ENSG00000182010	69.3821	34.4818	1.0087	0.00057208	0.025159	RTKN2	chr10	-	62183035	62268707	5250	protein_coding	rhotekin 2 [Source:HGNC Symbol;Acc:19364]	--	GO:0044699//GO:0008150//GO:0007154//GO:0009987//GO:0051716//GO:0007165//GO:0050896//GO:0065007//GO:0050794//GO:0023052//GO:0050789//GO:0044700//GO:0044763	single-organism process//biological_process//cell communication//cellular process//cellular response to stimulus//signal transduction//response to stimulus//biological regulation//regulation of cellular process//signaling//regulation of biological process//single organism signaling//single-organism cellular process	--	--	--	--
ENSG00000198246	94.2464	41.5498	1.1816	4.9624e-06	0.00041358	SLC29A3	chr10	+	71319258	71363385	1432	protein_coding	solute carrier family 29 (nucleoside transporters), member 3 [Source:HGNC Symbol;Acc:23096]	SLC29A3, ENT3, HCLAP, HJCD, PHID; solute carrier family 29 (equilibrative nucleoside transporter), member 3; K15014 solute carrier family 29 (equilibrative nucleoside transporter), member 1/2/3	GO:0006810//GO:0051234//GO:0008150//GO:0051179	transport//establishment of localization//biological_process//localization	GO:0044425//GO:0016021//GO:0016020//GO:0005575//GO:0031224	membrane part//integral component of membrane//membrane//cellular_component//intrinsic component of membrane	GO:1901505//GO:0022857//GO:0022892//GO:0022891//GO:0005337//GO:0003674//GO:0005215//GO:0015932	carbohydrate derivative transporter activity//transmembrane transporter activity//substrate-specific transporter activity//substrate-specific transmembrane transporter activity//nucleoside transmembrane transporter activity//molecular_function//transporter activity//nucleobase-containing compound transmembrane transporter activity
ENSG00000107742	57.6474	24.6766	1.2241	0.00023968	0.012181	SPOCK2	chr10	-	72059035	72089032	3871	protein_coding	sparc/osteonectin, cwcv and kazal-like domains proteoglycan (testican) 2 [Source:HGNC Symbol;Acc:13564]	SPOCK3, HSAJ1454, TES-3, TICN3; sparc/osteonectin, cwcv and kazal-like domains proteoglycan (testican) 3; K08136 sparc/osteonectin, cwcv and kazal-like domains proteoglycan (testican)	GO:0044700//GO:0044763//GO:0023052//GO:0050794//GO:0050789//GO:0009987//GO:0007154//GO:0051716//GO:0007165//GO:0050896//GO:0065007//GO:0008150//GO:0044699	single organism signaling//single-organism cellular process//signaling//regulation of cellular process//regulation of biological process//cellular process//cell communication//cellular response to stimulus//signal transduction//response to stimulus//biological regulation//biological_process//single-organism process	GO:0005576//GO:0005578//GO:0044421//GO:0031012//GO:0005575	extracellular region//proteinaceous extracellular matrix//extracellular region part//extracellular matrix//cellular_component	GO:0046872//GO:0043169//GO:0005509//GO:0003674//GO:0043167//GO:0005488	metal ion binding//cation binding//calcium ion binding//molecular_function//ion binding//binding
ENSG00000166016	75.6597	40.1198	0.91521	0.00091474	0.036522	ABTB2	chr11	-	34150988	34358008	1597	protein_coding	ankyrin repeat and BTB (POZ) domain containing 2 [Source:HGNC Symbol;Acc:23842]	--	--	--	--	--	--	--
ENSG00000175224	209.336	108.593	0.94689	1.3814e-08	1.8603e-06	ATG13	chr11	+	46617527	46674818	2564	protein_coding	autophagy related 13 [Source:HGNC Symbol;Acc:29091]	--	--	--	--	--	--	--
ENSG00000175602	75.8648	150.552	-0.98875	4.9081e-07	4.9782e-05	CCDC85B	chr11	+	65890112	65891635	1524	protein_coding	coiled-coil domain containing 85B [Source:HGNC Symbol;Acc:24926]	--	GO:0090304//GO:0097659//GO:0050789//GO:0050794//GO:0060255//GO:0010468//GO:0046483//GO:1903506//GO:0080090//GO:0034641//GO:0006351//GO:0051171//GO:0019219//GO:1901360//GO:0009058//GO:0008152//GO:0034654//GO:0016070//GO:0010467//GO:0044237//GO:0044271//GO:0018130//GO:1901576//GO:0009059//GO:0019222//GO:0008150//GO:0044260//GO:2001141//GO:2000112//GO:0010556//GO:0031323//GO:0043170//GO:0006807//GO:…	nucleic acid metabolic process//nucleic acid-templated transcription//regulation of biological process//regulation of cellular process//regulation of macromolecule metabolic process//regulation of gene expression//heterocycle metabolic process//regulation of nucleic acid-templated transcription//regulation of primary metabolic process//cellular nitrogen compound metabolic process//transcription, …	GO:0043229//GO:0044425//GO:0005622//GO:0043231//GO:0044464//GO:0005634//GO:0016021//GO:0016020//GO:0005575//GO:0005623//GO:0031224//GO:0043227//GO:0044424//GO:0043226	intracellular organelle//membrane part//intracellular//intracellular membrane-bounded organelle//cell part//nucleus//integral component of membrane//membrane//cellular_component//cell//intrinsic component of membrane//membrane-bounded organelle//intracellular part//organelle	GO:0003677//GO:0043565//GO:0005488//GO:0003700//GO:0003674//GO:0003676//GO:1901363//GO:0001071//GO:0097159	DNA binding//sequence-specific DNA binding//binding//transcription factor activity, sequence-specific DNA binding//molecular_function//nucleic acid binding//heterocyclic compound binding//nucleic acid binding transcription factor activity//organic cyclic compound binding
ENSG00000085117	167.855	87.1442	0.94573	3.8335e-07	3.9901e-05	CD82	chr11	+	44564427	44620363	1315	protein_coding	CD82 molecule [Source:HGNC Symbol;Acc:6210]	CD82, 4F9, C33, GR15, IA4, KAI1, R2, SAR2, ST6, TSPAN27; CD82 molecule; K06509 CD82 antigen	--	--	GO:0031224//GO:0016021//GO:0016020//GO:0044425//GO:0005575	intrinsic component of membrane//integral component of membrane//membrane//membrane part//cellular_component	--	--
ENSG00000050165	113.695	49.5983	1.1968	4.0443e-07	4.1731e-05	DKK3	chr11	-	11963106	12009769	1581	protein_coding	dickkopf 3 homolog (Xenopus laevis) [Source:HGNC Symbol;Acc:2893]	DKK3, REIC, RIG; dickkopf WNT signaling pathway inhibitor 3	GO:0007166//GO:0044707//GO:0023051//GO:0044763//GO:0044767//GO:0065007//GO:0048585//GO:0050896//GO:0030178//GO:0007165//GO:0051716//GO:0048519//GO:0032502//GO:0048583//GO:0044700//GO:0009987//GO:0032501//GO:0007154//GO:0009968//GO:0030111//GO:0007275//GO:0016055//GO:0008150//GO:0050789//GO:0023057//GO:0010648//GO:0023052//GO:0010646//GO:0050794//GO:0048523//GO:0044699//GO:0009966	cell surface receptor signaling pathway//single-multicellular organism process//regulation of signaling//single-organism cellular process//single-organism developmental process//biological regulation//negative regulation of response to stimulus//response to stimulus//negative regulation of Wnt signaling pathway//signal transduction//cellular response to stimulus//negative regulation of biological…	GO:0005576//GO:0005575	extracellular region//cellular_component	--	--
ENSG00000135373	82.5528	40.1198	1.041	0.00011511	0.0065483	EHF	chr11	+	34621093	34661057	2226	protein_coding	ets homologous factor [Source:HGNC Symbol;Acc:3246]	EHF, ESE3, ESE3B, ESEJ; ets homologous factor; K17102 ETS homologous factor	--	--	GO:0005575//GO:0043226//GO:0044424//GO:0043227//GO:0005623//GO:0005622//GO:0043231//GO:0043229//GO:0005634//GO:0044464	cellular_component//organelle//intracellular part//membrane-bounded organelle//cell//intracellular//intracellular membrane-bounded organelle//intracellular organelle//nucleus//cell part	GO:1901363//GO:0003676//GO:0003674//GO:0005488//GO:0097159//GO:0043565//GO:0003677	heterocyclic compound binding//nucleic acid binding//molecular_function//binding//organic cyclic compound binding//sequence-specific DNA binding//DNA binding
ENSG00000134824	22.6897	59.8938	-1.4004	2.9286e-05	0.0019888	FADS2	chr11	+	61792980	61867354	2885	protein_coding	fatty acid desaturase 2 [Source:HGNC Symbol;Acc:3575]	FADS2, D6D, DES6, FADSD6, LLCDL2, SLL0262, TU13; fatty acid desaturase 2 (EC:1,14,19,-); K10226 fatty acid desaturase 2 (delta-6 desaturase) [EC:1,14,19,-]	GO:0050789//GO:0023052//GO:0050794//GO:0044700//GO:0035556//GO:0044763//GO:0008150//GO:0044699//GO:0009987//GO:0007154//GO:0065007//GO:0050896//GO:0007165//GO:0051716	regulation of biological process//signaling//regulation of cellular process//single organism signaling//intracellular signal transduction//single-organism cellular process//biological_process//single-organism process//cellular process//cell communication//biological regulation//response to stimulus//signal transduction//cellular response to stimulus	--	--	--	--
ENSG00000110422	207.531	110.554	0.90857	4.8249e-08	5.8978e-06	HIPK3	chr11	+	33256672	33357023	3932	protein_coding	homeodomain interacting protein kinase 3 [Source:HGNC Symbol;Acc:4915]	--	GO:0009059//GO:0006464//GO:0044699//GO:1901576//GO:0044723//GO:0044267//GO:0008150//GO:0055114//GO:0036211//GO:0016310//GO:0044260//GO:0008653//GO:0043170//GO:0005975//GO:0005976//GO:0006468//GO:0006629//GO:0008610//GO:0044249//GO:0009987//GO:0044264//GO:0044238//GO:0034645//GO:1903509//GO:0006796//GO:0071704//GO:0044711//GO:0016051//GO:0044255//GO:0044710//GO:0033692//GO:0019538//GO:0034637//GO:…	macromolecule biosynthetic process//cellular protein modification process//single-organism process//organic substance biosynthetic process//single-organism carbohydrate metabolic process//cellular protein metabolic process//biological_process//oxidation-reduction process//protein modification process//phosphorylation//cellular macromolecule metabolic process//lipopolysaccharide metabolic process/…	GO:0016020//GO:0005575	membrane//cellular_component	GO:0043167//GO:1901265//GO:0016645//GO:0005488//GO:0016772//GO:0003674//GO:0016787//GO:1901363//GO:0017076//GO:0010181//GO:0016301//GO:0000166//GO:0032555//GO:0032559//GO:0030554//GO:0036094//GO:0097159//GO:0005524//GO:0003824//GO:0032549//GO:0016740//GO:0001883//GO:0035639//GO:0042602//GO:0016646//GO:0032553//GO:0097367//GO:0016773//GO:0004672//GO:0008233//GO:0032550//GO:0050662//GO:0016491//GO:…	ion binding//nucleoside phosphate binding//oxidoreductase activity, acting on the CH-NH group of donors//binding//transferase activity, transferring phosphorus-containing groups//molecular_function//hydrolase activity//heterocyclic compound binding//purine nucleotide binding//FMN binding//kinase activity//nucleotide binding//purine ribonucleotide binding//adenyl ribonucleotide binding//adenyl nuc…
ENSG00000181830	101.139	47.3512	1.0949	8.6495e-06	0.00068723	SLC35C1	chr11	+	45804072	45813015	2240	protein_coding	solute carrier family 35, member C1 [Source:HGNC Symbol;Acc:20197]	SLC35C1, CDG2C, FUCT1; solute carrier family 35 (GDP-fucose transporter), member C1; K15279 solute carrier family 35 (GDP-fucose transporter), member C1	GO:0044765//GO:0006810//GO:0044763//GO:0051234//GO:0055085//GO:0044699//GO:0008150//GO:1902578//GO:0009987//GO:0051179	single-organism transport//transport//single-organism cellular process//establishment of localization//transmembrane transport//single-organism process//biological_process//single-organism localization//cellular process//localization	GO:0005575//GO:0016020	cellular_component//membrane	--	--
ENSG00000175274	118.454	23.0015	2.3645	6.2997e-17	2.3102e-14	TP53I11	chr11	-	44885903	44951306	2670	protein_coding	tumor protein p53 inducible protein 11 [Source:HGNC Symbol;Acc:16842]	TP53I11, PIG11; tumor protein p53 inducible protein 11	--	--	--	--	--	--
ENSG00000110375	76.6034	40.2016	0.93016	0.0007194	0.030186	UPK2	chr11	+	118925164	118958559	463	protein_coding	uroplakin 2 [Source:HGNC Symbol;Acc:12579]	UPK2, UP2, UPII; uroplakin 2	GO:0061024//GO:0071840//GO:0008150//GO:0016043//GO:0009987	membrane organization//cellular component organization or biogenesis//biological_process//cellular component organization//cellular process	GO:0012505//GO:0044446//GO:0019012//GO:0043231//GO:0005622//GO:0019013//GO:0042175//GO:0044425//GO:0043229//GO:0044444//GO:0031227//GO:0044432//GO:0044464//GO:0044422//GO:0016021//GO:0030176//GO:0031300//GO:0098588//GO:0005783//GO:0005575//GO:0031301//GO:0031090//GO:0016020//GO:0019028//GO:0044424//GO:0044423//GO:0043226//GO:0005623//GO:0005789//GO:0043227//GO:0005737//GO:0031224	endomembrane system//intracellular organelle part//virion//intracellular membrane-bounded organelle//intracellular//viral nucleocapsid//nuclear outer membrane-endoplasmic reticulum membrane network//membrane part//intracellular organelle//cytoplasmic part//intrinsic component of endoplasmic reticulum membrane//endoplasmic reticulum part//cell part//organelle part//integral component of membrane//…	--	--
ENSG00000060982	367.795	190.712	0.9475	5.1656e-14	1.4317e-11	BCAT1	chr12	-	24810022	24949459	8028	protein_coding	branched chain amino-acid transaminase 1, cytosolic [Source:HGNC Symbol;Acc:976]	--	GO:0008150//GO:0044699//GO:0090304//GO:0006974//GO:0043170//GO:0046483//GO:0044260//GO:0033554//GO:0006725//GO:1901360//GO:0044238//GO:0009987//GO:0008152//GO:0034641//GO:0006807//GO:0006139//GO:0044710//GO:0006259//GO:0044763//GO:0006950//GO:0071704//GO:0044237//GO:0006281//GO:0050896//GO:0051716	biological_process//single-organism process//nucleic acid metabolic process//cellular response to DNA damage stimulus//macromolecule metabolic process//heterocycle metabolic process//cellular macromolecule metabolic process//cellular response to stress//cellular aromatic compound metabolic process//organic cyclic compound metabolic process//primary metabolic process//cellular process//metabolic p…	GO:0043229//GO:0005575//GO:0043231//GO:0005622//GO:0043227//GO:0044464//GO:0005623//GO:0005634//GO:0043226//GO:0044424	intracellular organelle//cellular_component//intracellular membrane-bounded organelle//intracellular//membrane-bounded organelle//cell part//cell//nucleus//organelle//intracellular part	GO:0003676//GO:0016788//GO:0003674//GO:0003677//GO:0003824//GO:0005488//GO:0004518//GO:0004519//GO:1901363//GO:0016787//GO:0097159//GO:0003684	nucleic acid binding//hydrolase activity, acting on ester bonds//molecular_function//DNA binding//catalytic activity//binding//nuclease activity//endonuclease activity//heterocyclic compound binding//hydrolase activity//organic cyclic compound binding//damaged DNA binding
ENSG00000133639	120.136	62.2634	0.94822	1.673e-05	0.0012158	BTG1	chr12	-	92140278	92145897	4170	protein_coding	B-cell translocation gene 1, anti-proliferative [Source:HGNC Symbol;Acc:1130]	--	--	--	--	--	--	--
ENSG00000135127	117.1	54.7052	1.098	1.6048e-06	0.0001506	CCDC64	chr12	+	119989869	120094494	1495	protein_coding	coiled-coil domain containing 64 [Source:HGNC Symbol;Acc:28095]	CCDC64, BICDR-1, H_267D11,1; coiled-coil domain containing 64; K16756 coiled-coil domain-containing protein 64	--	--	--	--	--	--
ENSG00000139112	187.549	90.3718	1.0533	4.3777e-09	6.4412e-07	GABARAPL1	chr12	+	10212458	10223130	1674	protein_coding	GABA(A) receptor-associated protein like 1 [Source:HGNC Symbol;Acc:4068]	GABARAPL1, APG8-LIKE, APG8L, ATG8, ATG8B, ATG8L, GEC1; GABA(A) receptor-associated protein like 1; K08341 GABA(A) receptor-associated protein	GO:0006996//GO:0044248//GO:0051716//GO:0050896//GO:0044710//GO:0016043//GO:0007154//GO:0009987//GO:0016236//GO:0009056//GO:0000045//GO:0007033//GO:0044699//GO:0009267//GO:0008150//GO:0006914//GO:0044237//GO:0071496//GO:0006950//GO:0044763//GO:0044085//GO:0031668//GO:0031667//GO:0008152//GO:0071840//GO:0033554//GO:0070925//GO:0022607//GO:0031669//GO:0042594//GO:0009605//GO:0009991//GO:0044712	organelle organization//cellular catabolic process//cellular response to stimulus//response to stimulus//single-organism metabolic process//cellular component organization//cell communication//cellular process//macroautophagy//catabolic process//autophagosome assembly//vacuole organization//single-organism process//cellular response to starvation//biological_process//autophagy//cellular metabolic…	GO:0044424//GO:0005623//GO:0005737//GO:0005575//GO:0044464//GO:0005622	intracellular part//cell//cytoplasm//cellular_component//cell part//intracellular	--	--
ENSG00000013588	1211.09	643.388	0.91254	5.3106e-40	6.3292e-37	GPRC5A	chr12	+	12890782	12917937	5491	protein_coding	G protein-coupled receptor, family C, group 5, member A [Source:HGNC Symbol;Acc:9836]	GPRC5A, GPCR5A, PEIG-1, RAI3, RAIG1, TIG1; G protein-coupled receptor, class C, group 5, member A; K08468 G protein-coupled receptor family C group 5 member A	GO:0007154//GO:0009987//GO:0044700//GO:0065007//GO:0051716//GO:0007165//GO:0050896//GO:0044763//GO:0044699//GO:0050789//GO:0008150//GO:0007186//GO:0050794//GO:0023052	cell communication//cellular process//single organism signaling//biological regulation//cellular response to stimulus//signal transduction//response to stimulus//single-organism cellular process//single-organism process//regulation of biological process//biological_process//G-protein coupled receptor signaling pathway//regulation of cellular process//signaling	GO:0031224//GO:0016021//GO:0044425//GO:0016020//GO:0005575	intrinsic component of membrane//integral component of membrane//membrane part//membrane//cellular_component	GO:0004871//GO:0004888//GO:0004872//GO:0060089//GO:0003674//GO:0038023//GO:0004930	signal transducer activity//transmembrane signaling receptor activity//receptor activity//molecular transducer activity//molecular_function//signaling receptor activity//G-protein coupled receptor activity
ENSG00000049130	146.806	64.1427	1.1946	8.9751e-09	1.2511e-06	KITLG	chr12	-	88492793	88580851	4389	protein_coding	KIT ligand [Source:HGNC Symbol;Acc:6343]	KITLG, FPH2, KL-1, Kitl, MGF, SCF, SF, SHEP7; KIT ligand (EC:3,2,1,31); K05461 KIT ligand	GO:0022610//GO:0008150//GO:0007155	biological adhesion//biological_process//cell adhesion	GO:0043231//GO:0005622//GO:0005575//GO:0043229//GO:0016020//GO:0044424//GO:0043226//GO:0005634//GO:0044464//GO:0005623//GO:0043227	intracellular membrane-bounded organelle//intracellular//cellular_component//intracellular organelle//membrane//intracellular part//organelle//nucleus//cell part//cell//membrane-bounded organelle	GO:0005126//GO:0005488//GO:0005173//GO:0003674//GO:0005102//GO:0005515	cytokine receptor binding//binding//stem cell factor receptor binding//molecular_function//receptor binding//protein binding
ENSG00000170477	55.4728	20.4685	1.4384	4.4768e-05	0.0028763	KRT4	chr12	-	52806549	52814551	955	protein_coding	keratin 4 [Source:HGNC Symbol;Acc:6441]	KRT4, CK-4, CK4, CYK4, K4, WSN1; keratin 4; K07605 type II keratin, basic	--	--	GO:0043229//GO:0043234//GO:0044430//GO:0005622//GO:0044446//GO:0045111//GO:0044464//GO:0005856//GO:0044422//GO:0043232//GO:0043228//GO:0005882//GO:0032991//GO:0005575//GO:0005623//GO:0044424//GO:0043226	intracellular organelle//protein complex//cytoskeletal part//intracellular//intracellular organelle part//intermediate filament cytoskeleton//cell part//cytoskeleton//organelle part//intracellular non-membrane-bounded organelle//non-membrane-bounded organelle//intermediate filament//macromolecular complex//cellular_component//cell//intracellular part//organelle	GO:0005198//GO:0003674	structural molecule activity//molecular_function
ENSG00000074527	98.2263	39.0985	1.329	3.1713e-07	3.3447e-05	NTN4	chr12	-	95657807	95791152	1416	protein_coding	netrin 4 [Source:HGNC Symbol;Acc:13658]	NTN4, PRO3091; netrin 4; K06845 netrin 4	GO:0007155//GO:0008150//GO:0022610	cell adhesion//biological_process//biological adhesion	--	--	--	--
ENSG00000173391	116.28	27.1279	2.0997	1.3749e-14	4.1483e-12	OLR1	chr12	-	10158301	10172138	1721	protein_coding	oxidized low density lipoprotein (lectin-like) receptor 1 [Source:HGNC Symbol;Acc:8133]	OLR1, CLEC8A, LOX1, LOXIN, SCARE1, SLOX1; oxidized low density lipoprotein (lectin-like) receptor 1; K08763 oxidised low-density lipoprotein receptor 1	GO:0044765//GO:1902600//GO:0016032//GO:0050794//GO:0019076//GO:0050789//GO:0098655//GO:0006810//GO:0033036//GO:0034220//GO:0015992//GO:0010508//GO:0048518//GO:0055085//GO:0009057//GO:0008152//GO:0009058//GO:0051704//GO:0006818//GO:0044237//GO:0098662//GO:0048522//GO:0043112//GO:1901575//GO:0044763//GO:0044764//GO:0070727//GO:0006812//GO:0098660//GO:0051234//GO:0051649//GO:0015031//GO:0044699//GO:…	single-organism transport//hydrogen ion transmembrane transport//viral process//regulation of cellular process//viral release from host cell//regulation of biological process//cation transmembrane transport//transport//macromolecule localization//ion transmembrane transport//proton transport//positive regulation of autophagy//positive regulation of biological process//transmembrane transport//mac…	GO:0044425//GO:0043229//GO:0044215//GO:0044444//GO:0043234//GO:0044216//GO:0012505//GO:0043231//GO:0005622//GO:0098796//GO:0044279//GO:0044464//GO:0033644//GO:0016021//GO:0018995//GO:0044218//GO:0016469//GO:0016020//GO:0033179//GO:0033177//GO:0043657//GO:0032991//GO:0005783//GO:0005575//GO:0005623//GO:0005737//GO:0043227//GO:0031224//GO:0033176//GO:0033643//GO:0044424//GO:0043226//GO:0044217	membrane part//intracellular organelle//other organism//cytoplasmic part//protein complex//other organism cell//endomembrane system//intracellular membrane-bounded organelle//intracellular//membrane protein complex//other organism membrane//cell part//host cell membrane//integral component of membrane//host//other organism cell membrane//proton-transporting two-sector ATPase complex//membrane//pr…	GO:0015078//GO:0015075//GO:0022857//GO:0015267//GO:0008324//GO:0005216//GO:0005515//GO:0022892//GO:0022803//GO:0022891//GO:0005488//GO:0005261//GO:0003674//GO:0030246//GO:0005215//GO:0015077//GO:0022890//GO:0051082//GO:0022838	hydrogen ion transmembrane transporter activity//ion transmembrane transporter activity//transmembrane transporter activity//channel activity//cation transmembrane transporter activity//ion channel activity//protein binding//substrate-specific transporter activity//passive transmembrane transporter activity//substrate-specific transmembrane transporter activity//binding//cation channel activity//…
ENSG00000111110	83.2092	33.2153	1.3249	2.6703e-06	0.00023839	PPM1H	chr12	-	62643982	62935037	4655	protein_coding	protein phosphatase, Mg2+/Mn2+ dependent, 1H [Source:HGNC Symbol;Acc:18583]	PPM1H, ARHCL1, NERPP-2C, URCC2; protein phosphatase, Mg2+/Mn2+ dependent, 1H (EC:3,1,3,16); K17503 protein phosphatase 1H [EC:3,1,3,16]	--	--	--	--	GO:0003824//GO:0003674	catalytic activity//molecular_function
ENSG00000159335	97.816	254.978	-1.3822	1.3621e-17	5.411e-15	PTMS	chr12	+	6765516	6770952	561	protein_coding	parathymosin [Source:HGNC Symbol;Acc:9629]	PTMS, ParaT; parathymosin	--	--	--	--	--	--
ENSG00000211455	72.2542	35.0946	1.0418	0.00030606	0.014923	STK38L	chr12	+	27243968	27325959	3632	protein_coding	serine/threonine kinase 38 like [Source:HGNC Symbol;Acc:17848]	--	GO:0006464//GO:0044267//GO:0008150//GO:0036211//GO:0016310//GO:0044260//GO:0043170//GO:0006468//GO:0009987//GO:0044238//GO:0006796//GO:0071704//GO:0019538//GO:0006793//GO:0043412//GO:0008152//GO:0044237	cellular protein modification process//cellular protein metabolic process//biological_process//protein modification process//phosphorylation//cellular macromolecule metabolic process//macromolecule metabolic process//protein phosphorylation//cellular process//primary metabolic process//phosphate-containing compound metabolic process//organic substance metabolic process//protein metabolic process/…	--	--	GO:0043167//GO:1901265//GO:0005488//GO:0016772//GO:0003674//GO:1901363//GO:0017076//GO:0016301//GO:0000166//GO:0032555//GO:0032559//GO:0030554//GO:0036094//GO:0097159//GO:0005524//GO:0003824//GO:0032549//GO:0016740//GO:0001883//GO:0035639//GO:0032553//GO:0097367//GO:0004674//GO:0016773//GO:0004672//GO:0032550//GO:0001882//GO:0043168	ion binding//nucleoside phosphate binding//binding//transferase activity, transferring phosphorus-containing groups//molecular_function//heterocyclic compound binding//purine nucleotide binding//kinase activity//nucleotide binding//purine ribonucleotide binding//adenyl ribonucleotide binding//adenyl nucleotide binding//small molecule binding//organic cyclic compound binding//ATP binding//catalyti…
ENSG00000122042	110.371	48.6586	1.1816	7.7475e-07	7.6309e-05	UBL3	chr13	-	29764371	29850684	2937	protein_coding	ubiquitin-like 3 [Source:HGNC Symbol;Acc:12504]	UBL3, HCG-1, PNSC1; ubiquitin-like 3	--	--	--	--	GO:0005488//GO:0003674//GO:0005515	binding//molecular_function//protein binding
ENSG00000100600	49.8107	93.1091	-0.90247	0.0002463	0.012491	LGMN	chr14	-	92703807	92748702	555	protein_coding	legumain [Source:HGNC Symbol;Acc:9472]	LGMN, AEP, LGMN1, PRSC1; legumain (EC:3,4,22,34); K01369 legumain [EC:3,4,22,34]	GO:0071704//GO:0044238//GO:0043170//GO:0008150//GO:0008152//GO:0006508//GO:0019538	organic substance metabolic process//primary metabolic process//macromolecule metabolic process//biological_process//metabolic process//proteolysis//protein metabolic process	--	--	GO:0008234//GO:0016787//GO:0003674//GO:0008233//GO:0070011//GO:0004175//GO:0004197//GO:0003824	cysteine-type peptidase activity//hydrolase activity//molecular_function//peptidase activity//peptidase activity, acting on L-amino acid peptides//endopeptidase activity//cysteine-type endopeptidase activity//catalytic activity
ENSG00000119681	120.834	285.292	-1.2394	1.0052e-16	3.576e-14	LTBP2	chr14	-	74498170	74612378	2860	protein_coding	latent transforming growth factor beta binding protein 2 [Source:HGNC Symbol;Acc:6715]	LTBP2, C14orf141, GLC3D, LTBP3, MSPKA, MSTP031, WMS3; latent transforming growth factor beta binding protein 2; K08023 latent transforming growth factor beta binding protein	--	--	--	--	GO:0005515//GO:0043169//GO:0046872//GO:0005509//GO:0003674//GO:0005488//GO:0043167	protein binding//cation binding//metal ion binding//calcium ion binding//molecular_function//binding//ion binding
ENSG00000133985	75.4956	26.4333	1.514	7.5294e-07	7.447e-05	TTC9	chr14	+	70641787	70675360	4285	protein_coding	tetratricopeptide repeat domain 9 [Source:HGNC Symbol;Acc:20267]	TTC9, TTC9A; tetratricopeptide repeat domain 9	GO:0044403//GO:0071704//GO:0044248//GO:0019058//GO:0009987//GO:0044238//GO:0009056//GO:0044419//GO:0043170//GO:0044260//GO:0008150//GO:0032801//GO:0044764//GO:0043112//GO:1901575//GO:0044237//GO:0051704//GO:0009057//GO:0008152//GO:0006508//GO:0016032//GO:0019076//GO:0019538	symbiosis, encompassing mutualism through parasitism//organic substance metabolic process//cellular catabolic process//viral life cycle//cellular process//primary metabolic process//catabolic process//interspecies interaction between organisms//macromolecule metabolic process//cellular macromolecule metabolic process//biological_process//receptor catabolic process//multi-organism cellular process…	GO:0044217//GO:0033643//GO:0005575//GO:0043657//GO:0044218//GO:0018995//GO:0033644//GO:0044279//GO:0044216//GO:0044215	other organism part//host cell part//cellular_component//host cell//other organism cell membrane//host//host cell membrane//other organism membrane//other organism cell//other organism	GO:0022838//GO:0070001//GO:0005215//GO:0016787//GO:0003674//GO:0004190//GO:0005488//GO:0005261//GO:0022891//GO:0022803//GO:0022892//GO:0008233//GO:0070011//GO:0005216//GO:0005515//GO:0015267//GO:0008324//GO:0022857//GO:0015075//GO:0004175//GO:0003824	substrate-specific channel activity//aspartic-type peptidase activity//transporter activity//hydrolase activity//molecular_function//aspartic-type endopeptidase activity//binding//cation channel activity//substrate-specific transmembrane transporter activity//passive transmembrane transporter activity//substrate-specific transporter activity//peptidase activity//peptidase activity, acting on L-am…
ENSG00000184254	221.891	48.7811	2.1855	1.0685e-27	7.7179e-25	ALDH1A3	chr15	+	100877714	100916626	1926	protein_coding	aldehyde dehydrogenase 1 family, member A3 [Source:HGNC Symbol;Acc:409]	ALDH1A3, ALDH1A6, ALDH6, MCOP8, RALDH3; aldehyde dehydrogenase 1 family, member A3 (EC:1,2,1,5); K00129 aldehyde dehydrogenase (NAD(P)+) [EC:1,2,1,5]	GO:0044763//GO:0051234//GO:0006812//GO:0055085//GO:0008152//GO:0044765//GO:0006810//GO:1902578//GO:0044710//GO:0051179//GO:0009987//GO:0006811//GO:0044699//GO:0008150//GO:0055114	single-organism cellular process//establishment of localization//cation transport//transmembrane transport//metabolic process//single-organism transport//transport//single-organism localization//single-organism metabolic process//localization//cellular process//ion transport//single-organism process//biological_process//oxidation-reduction process	--	--	GO:0016491//GO:0022892//GO:0022857//GO:0008324//GO:0015075//GO:0003824//GO:0005215//GO:0022891//GO:0003674	oxidoreductase activity//substrate-specific transporter activity//transmembrane transporter activity//cation transmembrane transporter activity//ion transmembrane transporter activity//catalytic activity//transporter activity//substrate-specific transmembrane transporter activity//molecular_function
ENSG00000104081	72.5824	36.974	0.97311	0.00062799	0.027068	BMF	chr15	-	40087890	40108892	3999	protein_coding	Bcl2 modifying factor [Source:HGNC Symbol;Acc:24132]	BMF; Bcl2 modifying factor; K17460 Bcl-2-modifying factor	GO:0016265//GO:0044763//GO:0006915//GO:0044699//GO:0008150//GO:0012501//GO:0008219//GO:0009987	death//single-organism cellular process//apoptotic process//single-organism process//biological_process//programmed cell death//cell death//cellular process	--	--	--	--
ENSG00000103811	255.987	135.19	0.92108	8.6756e-10	1.4067e-07	CTSH	chr15	-	78921058	78949574	1571	protein_coding	cathepsin H [Source:HGNC Symbol;Acc:2535]	CTSH, ACC-4, ACC-5, CPSB, minichain; cathepsin H (EC:3,4,22,16); K01366 cathepsin H [EC:3,4,22,16]	GO:0019538//GO:0006508//GO:0008152//GO:0008150//GO:0043170//GO:0044238//GO:0071704	protein metabolic process//proteolysis//metabolic process//biological_process//macromolecule metabolic process//primary metabolic process//organic substance metabolic process	--	--	GO:0004175//GO:0003824//GO:0004197//GO:0008233//GO:0070011//GO:0003674//GO:0008234//GO:0016787	endopeptidase activity//catalytic activity//cysteine-type endopeptidase activity//peptidase activity//peptidase activity, acting on L-amino acid peptides//molecular_function//cysteine-type peptidase activity//hydrolase activity
ENSG00000166923	163.834	56.2985	1.5411	1.5383e-13	4.0293e-11	GREM1	chr15	+	32717974	32745107	14418	protein_coding	gremlin 1, DAN family BMP antagonist [Source:HGNC Symbol;Acc:2001]	GREM1, C15DUPq, CKTSF1B1, CRAC1, CRCS4, DAND2, DRM, DUP15q, GREMLIN, HMPS, HMPS1, IHG-2, MPSH; gremlin 1, DAN family BMP antagonist	--	--	--	--	--	--
ENSG00000140479	63.3096	28.517	1.1506	0.0002486	0.012581	PCSK6	chr15	-	101297142	101525202	3728	protein_coding	proprotein convertase subtilisin/kexin type 6 [Source:HGNC Symbol;Acc:8569]	PCSK5, PC5, PC6, PC6A, SPC6; proprotein convertase subtilisin/kexin type 5 (EC:3,4,21,-); K08654 proprotein convertase subtilisin/kexin type 5 [EC:3,4,21,-]	GO:0044699//GO:0008150//GO:0044260//GO:0006974//GO:0043170//GO:0006807//GO:0006139//GO:0006725//GO:0044238//GO:0009987//GO:0071704//GO:0050896//GO:0006281//GO:0051716//GO:0044710//GO:0090304//GO:0019538//GO:0006508//GO:0046483//GO:0034641//GO:0033554//GO:1901360//GO:0008152//GO:0044237//GO:0006259//GO:0044763//GO:0006950	single-organism process//biological_process//cellular macromolecule metabolic process//cellular response to DNA damage stimulus//macromolecule metabolic process//nitrogen compound metabolic process//nucleobase-containing compound metabolic process//cellular aromatic compound metabolic process//primary metabolic process//cellular process//organic substance metabolic process//response to stimulus//…	--	--	GO:0004252//GO:0003674//GO:0016787//GO:0003824//GO:0004175//GO:0008236//GO:0070011//GO:0008233//GO:0017171	serine-type endopeptidase activity//molecular_function//hydrolase activity//catalytic activity//endopeptidase activity//serine-type peptidase activity//peptidase activity, acting on L-amino acid peptides//peptidase activity//serine hydrolase activity
ENSG00000051108	83.0041	42.3669	0.97025	0.00026482	0.013123	HERPUD1	chr16	+	56932048	56944863	1738	protein_coding	homocysteine-inducible, endoplasmic reticulum stress-inducible, ubiquitin-like domain member 1 [Source:HGNC Symbol;Acc:13744]	--	--	--	--	--	--	--
ENSG00000270168	34.2192	85.9594	-1.3289	1.5041e-06	0.00014227	LA16c-380H5,4	chr16	+	3001300	3002016	456	lincRNA	-	--	--	--	--	--	--	--
ENSG00000087253	44.887	85.1832	-0.92427	0.00034708	0.016674	LPCAT2	chr16	+	55508998	55586670	3757	protein_coding	lysophosphatidylcholine acyltransferase 2 [Source:HGNC Symbol;Acc:26032]	LPCAT2, AYTL1, LysoPAFAT; lysophosphatidylcholine acyltransferase 2 (EC:2,3,1,51 2,3,1,23 2,3,1,67); K13510 lysophosphatidylcholine acyltransferase / lyso-PAF acetyltransferase [EC:2,3,1,23 2,3,1,67]	GO:0050794//GO:0060255//GO:0006566//GO:0032984//GO:0097659//GO:0050789//GO:0090304//GO:0043933//GO:0046483//GO:0019752//GO:1903506//GO:0080090//GO:0009067//GO:0044281//GO:0009066//GO:0043436//GO:0010468//GO:0031555//GO:0008152//GO:0022411//GO:1901360//GO:0071840//GO:0008652//GO:0009058//GO:0006351//GO:0051171//GO:1901566//GO:0019219//GO:0016053//GO:0034641//GO:0044763//GO:0006520//GO:0044271//GO:…	regulation of cellular process//regulation of macromolecule metabolic process//threonine metabolic process//macromolecular complex disassembly//nucleic acid-templated transcription//regulation of biological process//nucleic acid metabolic process//macromolecular complex subunit organization//heterocycle metabolic process//carboxylic acid metabolic process//regulation of nucleic acid-templated tra…	--	--	--	--
ENSG00000125148	57.4423	203.296	-1.8234	1.2707e-20	6.5846e-18	MT2A	chr16	+	56608199	56609497	903	protein_coding	metallothionein 2A [Source:HGNC Symbol;Acc:7406]	--	--	--	--	--	--	--
ENSG00000103485	89.9382	45.145	0.99437	0.00010648	0.0061305	QPRT	chr16	+	29679008	29698699	2199	protein_coding	quinolinate phosphoribosyltransferase [Source:HGNC Symbol;Acc:9755]	QPRT, HEL-S-90n, QPRTase; quinolinate phosphoribosyltransferase (EC:2,4,2,19); K00767 nicotinate-nucleotide pyrophosphorylase (carboxylating) [EC:2,4,2,19]	GO:0044281//GO:0009435//GO:0046483//GO:0006793//GO:0019362//GO:0055086//GO:0072524//GO:0090407//GO:0006732//GO:0019363//GO:0006772//GO:0019359//GO:0044271//GO:0044763//GO:0034654//GO:0009228//GO:0044237//GO:0009058//GO:0042724//GO:0006753//GO:1901360//GO:0008152//GO:0034641//GO:0072525//GO:0019674//GO:1901566//GO:0046496//GO:0044272//GO:0005975//GO:0009110//GO:0009108//GO:0009165//GO:0009117//GO:…	small molecule metabolic process//NAD biosynthetic process//heterocycle metabolic process//phosphorus metabolic process//pyridine nucleotide metabolic process//nucleobase-containing small molecule metabolic process//pyridine-containing compound metabolic process//organophosphate biosynthetic process//coenzyme metabolic process//pyridine nucleotide biosynthetic process//thiamine metabolic process/…	--	--	GO:0016854//GO:0016740//GO:0016857//GO:0003824//GO:0016853//GO:0004514//GO:0016765//GO:0016757//GO:0016763//GO:0003674//GO:0004789	racemase and epimerase activity//transferase activity//racemase and epimerase activity, acting on carbohydrates and derivatives//catalytic activity//isomerase activity//nicotinate-nucleotide diphosphorylase (carboxylating) activity//transferase activity, transferring alkyl or aryl (other than methyl) groups//transferase activity, transferring glycosyl groups//transferase activity, transferring pe…
ENSG00000171401	110.412	212.856	-0.94698	7.8891e-09	1.1061e-06	KRT13	chr17	-	41500981	41505705	755	protein_coding	keratin 13 [Source:HGNC Symbol;Acc:6415]	KRT13, CK13, K13, WSN2; keratin 13; K07604 type I keratin, acidic	--	--	--	--	--	--
ENSG00000186832	171.137	51.8453	1.7229	2.9003e-16	9.8758e-14	KRT16	chr17	-	41609778	41615899	1000	protein_coding	keratin 16 [Source:HGNC Symbol;Acc:6423]	KRT16, CK16, FNEPPK, K16, K1CP, KRT16A, NEPPK, PC1; keratin 16; K07604 type I keratin, acidic	GO:0009405//GO:0051704//GO:0008150	pathogenesis//multi-organism process//biological_process	GO:0043229//GO:0043234//GO:0044430//GO:0005622//GO:0044446//GO:0045111//GO:0044464//GO:0005856//GO:0044422//GO:0016020//GO:0043232//GO:0043228//GO:0005882//GO:0032991//GO:0005575//GO:0005623//GO:0044424//GO:0043226	intracellular organelle//protein complex//cytoskeletal part//intracellular//intracellular organelle part//intermediate filament cytoskeleton//cell part//cytoskeleton//organelle part//membrane//intracellular non-membrane-bounded organelle//non-membrane-bounded organelle//intermediate filament//macromolecular complex//cellular_component//cell//intracellular part//organelle	GO:0032403//GO:0044877//GO:0015631//GO:0005515//GO:0005198//GO:0005488//GO:0003674//GO:0008092//GO:0008017	protein complex binding//macromolecular complex binding//tubulin binding//protein binding//structural molecule activity//binding//molecular_function//cytoskeletal protein binding//microtubule binding
ENSG00000189120	69.4231	29.9469	1.213	6.2863e-05	0.0038818	SP6	chr17	-	47844908	47855874	3579	protein_coding	Sp6 transcription factor [Source:HGNC Symbol;Acc:14530]	SP6, EPFN, EPIPROFIN, KLF14; Sp6 transcription factor; K09196 transcription factor Sp6	--	--	--	--	GO:0043169//GO:0046872//GO:0043167//GO:0005488//GO:0003674	cation binding//metal ion binding//ion binding//binding//molecular_function
ENSG00000173482	57.6064	24.554	1.2303	0.00022751	0.011687	PTPRM	chr18	+	7566782	8406861	1953	protein_coding	protein tyrosine phosphatase, receptor type, M [Source:HGNC Symbol;Acc:9675]	--	--	--	--	--	GO:0003674//GO:0005488//GO:0005515	molecular_function//binding//protein binding
ENSG00000268621	29.5417	59.8529	-1.0187	0.001154	0.044653	AC006262,5	chr19	-	46189166	46203083	779	lincRNA	-	--	--	--	--	--	--	--
ENSG00000105379	26.0131	57.4425	-1.1429	0.00047475	0.021555	ETFB	chr19	-	51345169	51366418	2957	protein_coding	electron-transfer-flavoprotein, beta polypeptide [Source:HGNC Symbol;Acc:3482]	--	--	--	--	--	--	--
ENSG00000167754	432.745	229.729	0.91359	2.4051e-15	7.8532e-13	KLK5	chr19	-	50943303	50953093	484	protein_coding	kallikrein-related peptidase 5 [Source:HGNC Symbol;Acc:6366]	KLK5, KLK-L2, KLKL2, SCTE; kallikrein-related peptidase 5; K09617 kallikrein 5 [EC:3,4,21,-]	GO:0008152//GO:0006508//GO:0019538//GO:0071704//GO:0044238//GO:0043170//GO:0008150	metabolic process//proteolysis//protein metabolic process//organic substance metabolic process//primary metabolic process//macromolecule metabolic process//biological_process	--	--	GO:0017171//GO:0008233//GO:0070011//GO:0008236//GO:0003824//GO:0004175//GO:0016787//GO:0004252//GO:0003674	serine hydrolase activity//peptidase activity//peptidase activity, acting on L-amino acid peptides//serine-type peptidase activity//catalytic activity//endopeptidase activity//hydrolase activity//serine-type endopeptidase activity//molecular_function
ENSG00000022556	357.701	187.28	0.93356	2.2742e-13	5.7668e-11	NLRP2	chr19	+	54953130	55001142	1567	protein_coding	NLR family, pyrin domain containing 2 [Source:HGNC Symbol;Acc:22948]	NLRP2, CLR19,9, NALP2, NBS1, PAN1, PYPAF2; NLR family, pyrin domain containing 2	--	--	--	--	--	--
ENSG00000077232	213.931	104.099	1.0392	5.6719e-10	9.5884e-08	DNAJC10	chr2	+	182716041	182794464	17344	protein_coding	DnaJ (Hsp40) homolog, subfamily C, member 10 [Source:HGNC Symbol;Acc:24637]	DNAJC10, ERdj5, JPDI, MTHr, PDIA19; DnaJ (Hsp40) homolog, subfamily C, member 10; K09530 DnaJ homolog subfamily C member 10	GO:0045454//GO:0009987//GO:0065007//GO:0065008//GO:0044763//GO:0042592//GO:0044699//GO:0050794//GO:0008150//GO:0050789//GO:0019725	cell redox homeostasis//cellular process//biological regulation//regulation of biological quality//single-organism cellular process//homeostatic process//single-organism process//regulation of cellular process//biological_process//regulation of biological process//cellular homeostasis	--	--	--	--
ENSG00000115468	78.5318	41.0595	0.93556	0.00057927	0.025381	EFHD1	chr2	+	232606057	232682781	1197	protein_coding	EF-hand domain family, member D1 [Source:HGNC Symbol;Acc:29556]	EFHD1, MST133, MSTP133, SWS2; EF-hand domain family, member D1	--	--	--	--	GO:0003674//GO:0005488//GO:0043167//GO:0046872//GO:0043169//GO:0005509	molecular_function//binding//ion binding//metal ion binding//cation binding//calcium ion binding
ENSG00000115109	82.84	30.3963	1.4464	5.4827e-07	5.5142e-05	EPB41L5	chr2	+	120013005	120179119	4279	protein_coding	erythrocyte membrane protein band 4,1 like 5 [Source:HGNC Symbol;Acc:19819]	EPB41L5, BE37, YMO1; erythrocyte membrane protein band 4,1 like 5	GO:0006950//GO:0008150//GO:0050896//GO:0006952	response to stress//biological_process//response to stimulus//defense response	GO:0005576//GO:0005575	extracellular region//cellular_component	GO:0046906//GO:0005488//GO:0003674//GO:1901363//GO:0020037//GO:0009055//GO:0097159	tetrapyrrole binding//binding//molecular_function//heterocyclic compound binding//heme binding//electron carrier activity//organic cyclic compound binding
ENSG00000144366	62.3249	24.5131	1.3463	3.898e-05	0.0025456	GULP1	chr2	+	188291669	188595931	7205	protein_coding	GULP, engulfment adaptor PTB domain containing 1 [Source:HGNC Symbol;Acc:18649]	GULP1, CED-6, CED6, GULP; GULP, engulfment adaptor PTB domain containing 1	GO:0034641//GO:0051171//GO:0006351//GO:0019219//GO:0051704//GO:0071840//GO:1901360//GO:0009058//GO:0008152//GO:0034654//GO:0016070//GO:0010467//GO:0044237//GO:0044271//GO:0006323//GO:0044764//GO:0044763//GO:0090304//GO:0097659//GO:0050789//GO:0060255//GO:0050794//GO:0016032//GO:0010468//GO:0046483//GO:0080090//GO:1903506//GO:0006807//GO:0031326//GO:1901362//GO:0016043//GO:0006139//GO:0044419//GO:…	cellular nitrogen compound metabolic process//regulation of nitrogen compound metabolic process//transcription, DNA-templated//regulation of nucleobase-containing compound metabolic process//multi-organism process//cellular component organization or biogenesis//organic cyclic compound metabolic process//biosynthetic process//metabolic process//nucleobase-containing compound biosynthetic process//…	--	--	GO:0005515//GO:0003677//GO:0043565//GO:0001071//GO:0097159//GO:0005488//GO:0003700//GO:0003674//GO:0003676//GO:1901363	protein binding//DNA binding//sequence-specific DNA binding//nucleic acid binding transcription factor activity//organic cyclic compound binding//binding//transcription factor activity, sequence-specific DNA binding//molecular_function//nucleic acid binding//heterocyclic compound binding
ENSG00000136720	151.976	80.6891	0.9134	2.7152e-06	0.00024149	HS6ST1	chr2	-	128236716	128318577	3391	protein_coding	heparan sulfate 6-O-sulfotransferase 1 [Source:HGNC Symbol;Acc:5201]	--	GO:0010468//GO:0006260//GO:0080090//GO:1903506//GO:0046483//GO:0090304//GO:0097659//GO:0050789//GO:0060255//GO:0050794//GO:0034654//GO:0010467//GO:0016070//GO:0044237//GO:0044271//GO:0006259//GO:0034641//GO:0019219//GO:0051171//GO:0006351//GO:0009058//GO:1901360//GO:0008152//GO:0044260//GO:0051052//GO:2001141//GO:2000112//GO:0031323//GO:0010556//GO:0043170//GO:0018130//GO:1901576//GO:0009059//GO:…	regulation of gene expression//DNA replication//regulation of primary metabolic process//regulation of nucleic acid-templated transcription//heterocycle metabolic process//nucleic acid metabolic process//nucleic acid-templated transcription//regulation of biological process//regulation of macromolecule metabolic process//regulation of cellular process//nucleobase-containing compound biosynthetic …	GO:0044215//GO:0044425//GO:0044216//GO:0018995//GO:0043656//GO:0016021//GO:0033646//GO:0043657//GO:0005575//GO:0033648//GO:0016020//GO:0033643//GO:0033647//GO:0044217//GO:0031224//GO:0042025	other organism//membrane part//other organism cell//host//intracellular region of host//integral component of membrane//host intracellular part//host cell//cellular_component//host intracellular membrane-bounded organelle//membrane//host cell part//host intracellular organelle//other organism part//intrinsic component of membrane//host cell nucleus	GO:0016740//GO:0008146//GO:0003824//GO:0003677//GO:1901363//GO:0005488//GO:0003676//GO:0003674//GO:0003700//GO:0001071//GO:0097159//GO:0016782	transferase activity//sulfotransferase activity//catalytic activity//DNA binding//heterocyclic compound binding//binding//nucleic acid binding//molecular_function//transcription factor activity, sequence-specific DNA binding//nucleic acid binding transcription factor activity//organic cyclic compound binding//transferase activity, transferring sulfur-containing groups
ENSG00000115457	21.9101	64.7147	-1.5625	2.4631e-06	0.00022155	IGFBP2	chr2	+	216632828	216664436	3877	protein_coding	insulin-like growth factor binding protein 2, 36kDa [Source:HGNC Symbol;Acc:5471]	IGFBP2, IBP2, IGF-BP53; insulin-like growth factor binding protein 2, 36kDa	--	--	--	--	--	--
ENSG00000169047	105.242	48.4135	1.1202	3.7838e-06	0.00032096	IRS1	chr2	-	226731317	226799759	4934	protein_coding	insulin receptor substrate 1 [Source:HGNC Symbol;Acc:6125]	IRS1, HIRS-1; insulin receptor substrate 1; K16172 insulin receptor substrate 1	GO:0044260//GO:0043170//GO:0016071//GO:0044699//GO:0008150//GO:0051641//GO:0071704//GO:0065007//GO:0008104//GO:0034613//GO:1902578//GO:0051220//GO:0006807//GO:0006139//GO:0006725//GO:0044238//GO:0051179//GO:0009987//GO:0051651//GO:0051235//GO:0033036//GO:0046483//GO:0090304//GO:0006397//GO:0006396//GO:0032507//GO:0065008//GO:0044237//GO:0010467//GO:0016070//GO:0032065//GO:0070727//GO:0044763//GO:…	cellular macromolecule metabolic process//macromolecule metabolic process//mRNA metabolic process//single-organism process//biological_process//cellular localization//organic substance metabolic process//biological regulation//protein localization//cellular protein localization//single-organism localization//cytoplasmic sequestering of protein//nitrogen compound metabolic process//nucleobase-cont…	GO:0005575//GO:0071944//GO:0044424//GO:0043226//GO:0005623//GO:0043227//GO:0005737//GO:0005938//GO:0043231//GO:0005622//GO:0043229//GO:0044444//GO:0044464//GO:0005634	cellular_component//cell periphery//intracellular part//organelle//cell//membrane-bounded organelle//cytoplasm//cell cortex//intracellular membrane-bounded organelle//intracellular//intracellular organelle//cytoplasmic part//cell part//nucleus	GO:1901363//GO:0016787//GO:0005488//GO:0043167//GO:0003676//GO:0003674//GO:0097159//GO:0008289//GO:0044877//GO:0005543//GO:0003824//GO:0032403//GO:0005158//GO:0016817//GO:0043168//GO:0003723//GO:0005102//GO:0005515	heterocyclic compound binding//hydrolase activity//binding//ion binding//nucleic acid binding//molecular_function//organic cyclic compound binding//lipid binding//macromolecular complex binding//phospholipid binding//catalytic activity//protein complex binding//insulin receptor binding//hydrolase activity, acting on acid anhydrides//anion binding//RNA binding//receptor binding//protein binding
ENSG00000172005	66.0996	138.99	-1.0723	2.4154e-07	2.5934e-05	MAL	chr2	+	95025677	95053996	616	protein_coding	mal, T-cell differentiation protein [Source:HGNC Symbol;Acc:6817]	MAL; mal, T-cell differentiation protein	--	--	GO:0005575//GO:0016020	cellular_component//membrane	--	--
ENSG00000128641	253.156	89.2278	1.5045	1.9288e-19	8.6744e-17	MYO1B	chr2	+	191245185	191425389	1553	protein_coding	myosin IB [Source:HGNC Symbol;Acc:7596]	MYO1B, myr1; myosin IB; K10356 myosin I	--	--	GO:0044422//GO:0005856//GO:0044464//GO:0044430//GO:0043234//GO:0015629//GO:0043229//GO:0044446//GO:0005622//GO:0005623//GO:0043226//GO:0044424//GO:0043228//GO:0043232//GO:0016459//GO:0005575//GO:0032991	organelle part//cytoskeleton//cell part//cytoskeletal part//protein complex//actin cytoskeleton//intracellular organelle//intracellular organelle part//intracellular//cell//organelle//intracellular part//non-membrane-bounded organelle//intracellular non-membrane-bounded organelle//myosin complex//cellular_component//macromolecular complex	GO:0005102//GO:0005515//GO:0003774//GO:0016817//GO:0032403//GO:0005158//GO:0003824//GO:0044877//GO:0017111//GO:0016462//GO:0003674//GO:0005488//GO:0016818//GO:0016787	receptor binding//protein binding//motor activity//hydrolase activity, acting on acid anhydrides//protein complex binding//insulin receptor binding//catalytic activity//macromolecular complex binding//nucleoside-triphosphatase activity//pyrophosphatase activity//molecular_function//binding//hydrolase activity, acting on acid anhydrides, in phosphorus-containing anhydrides//hydrolase activity
ENSG00000173559	137.738	71.6192	0.94351	4.4334e-06	0.00037341	NABP1	chr2	+	191678068	191696659	11061	protein_coding	nucleic acid binding protein 1 [Source:HGNC Symbol;Acc:26232]	NABP1, OBFC2A, SOSS-B2, SSB2; nucleic acid binding protein 1	--	--	--	--	--	--
ENSG00000116005	114.269	60.3023	0.92215	4.1183e-05	0.0026748	PCYOX1	chr2	+	70257386	70281191	4458	protein_coding	prenylcysteine oxidase 1 [Source:HGNC Symbol;Acc:20588]	--	GO:0009987//GO:0006790//GO:0009056//GO:0044238//GO:0006082//GO:0006807//GO:1901564//GO:0044710//GO:0071704//GO:0044248//GO:0030329//GO:0008150//GO:0055114//GO:0009063//GO:0044699//GO:1901565//GO:0044282//GO:0000098//GO:0030328//GO:0016054//GO:0008152//GO:0000096//GO:0006575//GO:0044763//GO:0006520//GO:1901575//GO:0044237//GO:0044712//GO:0046395//GO:0042219//GO:0044281//GO:0019752//GO:0044273//GO:…	cellular process//sulfur compound metabolic process//catabolic process//primary metabolic process//organic acid metabolic process//nitrogen compound metabolic process//organonitrogen compound metabolic process//single-organism metabolic process//organic substance metabolic process//cellular catabolic process//prenylcysteine metabolic process//biological_process//oxidation-reduction process//cellu…	--	--	GO:0016670//GO:0016667//GO:0003674//GO:0016491//GO:0003824	oxidoreductase activity, acting on a sulfur group of donors, oxygen as acceptor//oxidoreductase activity, acting on a sulfur group of donors//molecular_function//oxidoreductase activity//catalytic activity
ENSG00000155066	104.258	242.721	-1.2191	3.9961e-14	1.1461e-11	PROM2	chr2	+	95274453	95291308	2080	protein_coding	prominin 2 [Source:HGNC Symbol;Acc:20685]	PROM2, PROML2; prominin 2; K15602 prominin 2	GO:0044699//GO:0008150//GO:0050896//GO:0051716//GO:0007165//GO:0065007//GO:0007154//GO:0000160//GO:0009987//GO:0050794//GO:0023052//GO:0050789//GO:0044763//GO:0035556//GO:0044700	single-organism process//biological_process//response to stimulus//cellular response to stimulus//signal transduction//biological regulation//cell communication//phosphorelay signal transduction system//cellular process//regulation of cellular process//signaling//regulation of biological process//single-organism cellular process//intracellular signal transduction//single organism signaling	GO:0005575//GO:0016020//GO:0031224//GO:0044425//GO:0016021	cellular_component//membrane//intrinsic component of membrane//membrane part//integral component of membrane	GO:0046983//GO:0004673//GO:0016301//GO:0005488//GO:0016772//GO:0003674//GO:0016740//GO:0038023//GO:0000155//GO:0003824//GO:0060089//GO:0005057//GO:0004872//GO:0004871//GO:0016773//GO:0004672//GO:0016775//GO:0005515	protein dimerization activity//protein histidine kinase activity//kinase activity//binding//transferase activity, transferring phosphorus-containing groups//molecular_function//transferase activity//signaling receptor activity//phosphorelay sensor kinase activity//catalytic activity//molecular transducer activity//receptor signaling protein activity//receptor activity//signal transducer activity/…
ENSG00000138449	200.063	55.3588	1.8536	1.3941e-20	7.07e-18	SLC40A1	chr2	-	189560579	189583758	1613	protein_coding	solute carrier family 40 (iron-regulated transporter), member 1 [Source:HGNC Symbol;Acc:10909]	SLC40A1, FPN1, HFE4, IREG1, MST079, MTP1, SLC11A3; solute carrier family 40 (iron-regulated transporter), member 1; K14685 solute carrier family 40 (iron-regulated transporter), member 1	GO:0006810//GO:0098655//GO:0044765//GO:0034220//GO:0034755//GO:0055085//GO:0098660//GO:0006812//GO:0051234//GO:0044763//GO:0000041//GO:0098662//GO:0008150//GO:0030001//GO:0044699//GO:0006811//GO:0051179//GO:0009987//GO:0006826//GO:1902578	transport//cation transmembrane transport//single-organism transport//ion transmembrane transport//iron ion transmembrane transport//transmembrane transport//inorganic ion transmembrane transport//cation transport//establishment of localization//single-organism cellular process//transition metal ion transport//inorganic cation transmembrane transport//biological_process//metal ion transport//sing…	GO:0044425//GO:0016021//GO:0016020//GO:0005575//GO:0031224	membrane part//integral component of membrane//membrane//cellular_component//intrinsic component of membrane	GO:0015075//GO:0008324//GO:0022857//GO:0022892//GO:0003674//GO:0046915//GO:0022891//GO:0005215//GO:0022890//GO:0046873//GO:0005381	ion transmembrane transporter activity//cation transmembrane transporter activity//transmembrane transporter activity//substrate-specific transporter activity//molecular_function//transition metal ion transmembrane transporter activity//substrate-specific transmembrane transporter activity//transporter activity//inorganic cation transmembrane transporter activity//metal ion transmembrane transpor…
ENSG00000064787	56.3755	4.24894	3.7299	6.7422e-13	1.5603e-10	BCAS1	chr20	-	53936777	54070594	4748	protein_coding	breast carcinoma amplified sequence 1 [Source:HGNC Symbol;Acc:974]	BCAS1, AIBC1, NABC1; breast carcinoma amplified sequence 1	--	--	--	--	--	--
ENSG00000064601	258.818	133.964	0.95009	2.468e-10	4.3901e-08	CTSA	chr20	+	45890144	45898820	1729	protein_coding	cathepsin A [Source:HGNC Symbol;Acc:9251]	--	GO:0008150//GO:0019538//GO:0043170//GO:0006508//GO:0044238//GO:0008152//GO:0071704	biological_process//protein metabolic process//macromolecule metabolic process//proteolysis//primary metabolic process//metabolic process//organic substance metabolic process	--	--	GO:0003674//GO:0003824//GO:0008238//GO:0008236//GO:0070008//GO:0016787//GO:0008233//GO:0070011//GO:0004185//GO:0004180//GO:0017171	molecular_function//catalytic activity//exopeptidase activity//serine-type peptidase activity//serine-type exopeptidase activity//hydrolase activity//peptidase activity//peptidase activity, acting on L-amino acid peptides//serine-type carboxypeptidase activity//carboxypeptidase activity//serine hydrolase activity
ENSG00000124107	170.029	76.4401	1.1534	1.7885e-09	2.7153e-07	SLPI	chr20	-	45252239	45254564	181	protein_coding	secretory leukocyte peptidase inhibitor [Source:HGNC Symbol;Acc:11092]	SLPI, ALK1, ALP, BLPI, HUSI, HUSI-I, MPI, WAP4, WFDC4; secretory leukocyte peptidase inhibitor	--	--	GO:0005575//GO:0005576	cellular_component//extracellular region	GO:0061134//GO:0030234//GO:0003674//GO:0004857//GO:0098772//GO:0030414	peptidase regulator activity//enzyme regulator activity//molecular_function//enzyme inhibitor activity//molecular function regulator//peptidase inhibitor activity
ENSG00000132821	58.3449	9.51927	2.6157	5.1483e-10	8.7654e-08	VSTM2L	chr20	+	37903104	37945350	1370	protein_coding	V-set and transmembrane domain containing 2 like [Source:HGNC Symbol;Acc:16096]	VSTM2L, C20orf102, dJ1118M15,2; V-set and transmembrane domain containing 2 like	--	--	--	--	--	--
ENSG00000142192	683.03	312.461	1.1283	2.2106e-32	2.0266e-29	APP	chr21	-	25880550	26171128	1222	protein_coding	amyloid beta (A4) precursor protein [Source:HGNC Symbol;Acc:620]	APP, AAA, ABETA, ABPP, AD1, APPI, CTFgamma, CVAP, PN-II, PN2; amyloid beta (A4) precursor protein; K04520 amyloid beta A4 protein	GO:0018130//GO:0044699//GO:1901576//GO:0009059//GO:0008150//GO:0044260//GO:0043170//GO:0008643//GO:1901362//GO:0006807//GO:0009401//GO:0006139//GO:0051179//GO:0044238//GO:0044249//GO:0009987//GO:0006725//GO:0019438//GO:0071704//GO:0034645//GO:0071702//GO:1902578//GO:0032774//GO:0090304//GO:0044765//GO:0097659//GO:0006810//GO:0046483//GO:0034641//GO:0006351//GO:0009058//GO:1901360//GO:0008152//GO:…	heterocycle biosynthetic process//single-organism process//organic substance biosynthetic process//macromolecule biosynthetic process//biological_process//cellular macromolecule metabolic process//macromolecule metabolic process//carbohydrate transport//organic cyclic compound biosynthetic process//nitrogen compound metabolic process//phosphoenolpyruvate-dependent sugar phosphotransferase system/…	GO:0016020//GO:0005575//GO:0031224//GO:0044425//GO:0016021	membrane//cellular_component//intrinsic component of membrane//membrane part//integral component of membrane	--	--
ENSG00000180530	73.6902	34.2367	1.1059	0.00012908	0.0071384	NRIP1	chr21	-	14961235	15065000	7292	protein_coding	nuclear receptor interacting protein 1 [Source:HGNC Symbol;Acc:8001]	NRIP1, RIP140; nuclear receptor interacting protein 1; K17965 nuclear receptor-interacting protein 1	GO:0071704//GO:0016072//GO:0022613//GO:0006807//GO:0006139//GO:0044238//GO:0009987//GO:0006725//GO:0044260//GO:0042254//GO:0043170//GO:0005975//GO:0008150//GO:0010467//GO:0016070//GO:0044237//GO:0044085//GO:0034470//GO:0034641//GO:0006364//GO:0071840//GO:1901360//GO:0008152//GO:0046483//GO:0090304//GO:0034660//GO:0006396	organic substance metabolic process//rRNA metabolic process//ribonucleoprotein complex biogenesis//nitrogen compound metabolic process//nucleobase-containing compound metabolic process//primary metabolic process//cellular process//cellular aromatic compound metabolic process//cellular macromolecule metabolic process//ribosome biogenesis//macromolecule metabolic process//carbohydrate metabolic pro…	--	--	GO:0005524//GO:0008168//GO:0036094//GO:0097159//GO:0000166//GO:0032555//GO:0032559//GO:0030554//GO:0017076//GO:1901363//GO:0005488//GO:0043167//GO:1901265//GO:0016741//GO:0003674//GO:0016772//GO:0001882//GO:0032550//GO:0043168//GO:0005518//GO:0016773//GO:0097367//GO:0005515//GO:0035639//GO:0016740//GO:0044877//GO:0001883//GO:0032553//GO:0003824//GO:0032403//GO:0032549	ATP binding//methyltransferase activity//small molecule binding//organic cyclic compound binding//nucleotide binding//purine ribonucleotide binding//adenyl ribonucleotide binding//adenyl nucleotide binding//purine nucleotide binding//heterocyclic compound binding//binding//ion binding//nucleoside phosphate binding//transferase activity, transferring one-carbon groups//molecular_function//transfer…
ENSG00000100097	279.293	862.536	-1.6268	3.4354e-70	1.1698e-66	LGALS1	chr22	+	37675608	37679806	279	protein_coding	lectin, galactoside-binding, soluble, 1 [Source:HGNC Symbol;Acc:6561]	LGALS1, GAL1, GBP; lectin, galactoside-binding, soluble, 1; K06830 galectin-1	--	--	--	--	GO:0030246//GO:0005488//GO:0003674	carbohydrate binding//binding//molecular_function
ENSG00000100321	52.2314	23.5735	1.1478	0.0008966	0.035918	SYNGR1	chr22	+	39349925	39385588	3893	protein_coding	synaptogyrin 1 [Source:HGNC Symbol;Acc:11498]	--	--	--	GO:0005575//GO:0016020	cellular_component//membrane	--	--
ENSG00000163347	68.4794	16.5055	2.0527	5.7913e-09	8.3662e-07	CLDN1	chr3	-	190305701	190322475	2739	protein_coding	claudin 1 [Source:HGNC Symbol;Acc:2032]	CLDN1, CLD1, ILVASC, SEMP1; claudin 1; K06087 claudin	GO:0006351//GO:0034641//GO:0008152//GO:0009058//GO:1901360//GO:0010467//GO:0016070//GO:0044237//GO:0034654//GO:0044271//GO:0090304//GO:0097659//GO:0046483//GO:0006139//GO:1901362//GO:0006807//GO:0044238//GO:0044249//GO:0009987//GO:0006725//GO:0019438//GO:0034645//GO:0071704//GO:0032774//GO:0009059//GO:0018130//GO:1901576//GO:0008150//GO:0044260//GO:0043170	transcription, DNA-templated//cellular nitrogen compound metabolic process//metabolic process//biosynthetic process//organic cyclic compound metabolic process//gene expression//RNA metabolic process//cellular metabolic process//nucleobase-containing compound biosynthetic process//cellular nitrogen compound biosynthetic process//nucleic acid metabolic process//nucleic acid-templated transcription/…	GO:0016021//GO:0044425//GO:0031224//GO:0016020//GO:0005575	integral component of membrane//membrane part//intrinsic component of membrane//membrane//cellular_component	GO:0016779//GO:0016491//GO:0003824//GO:0003677//GO:0003899//GO:0034062//GO:0016740//GO:0009055//GO:0097159//GO:0005488//GO:0016772//GO:0003676//GO:0003674//GO:1901363	nucleotidyltransferase activity//oxidoreductase activity//catalytic activity//DNA binding//DNA-directed RNA polymerase activity//RNA polymerase activity//transferase activity//electron carrier activity//organic cyclic compound binding//binding//transferase activity, transferring phosphorus-containing groups//nucleic acid binding//molecular_function//heterocyclic compound binding
ENSG00000075420	219.881	115.171	0.93295	9.2054e-09	1.2757e-06	FNDC3B	chr3	+	172039628	172401665	4502	protein_coding	fibronectin type III domain containing 3B [Source:HGNC Symbol;Acc:24670]	--	--	--	--	--	--	--
ENSG00000114796	61.3401	27.6181	1.1512	0.0003088	0.015022	KLHL24	chr3	+	183635568	183684477	5392	protein_coding	kelch-like family member 24 [Source:HGNC Symbol;Acc:25947]	--	--	--	--	--	GO:0005515//GO:0003674//GO:0005488	protein binding//molecular_function//binding
ENSG00000176945	312.773	124.159	1.3329	5.951e-20	2.8369e-17	MUC20	chr3	+	195720882	195741123	2346	protein_coding	mucin 20, cell surface associated [Source:HGNC Symbol;Acc:23282]	MUC20, MUC-20; mucin 20, cell surface associated	GO:0034641//GO:0019219//GO:0006351//GO:0051171//GO:0009058//GO:1901360//GO:0008152//GO:0034654//GO:0010467//GO:0016070//GO:0044237//GO:0044271//GO:0006366//GO:0090304//GO:0097659//GO:0050789//GO:0050794//GO:0060255//GO:0010468//GO:0006357//GO:1903506//GO:0080090//GO:0046483//GO:1901362//GO:0031326//GO:0006807//GO:0006139//GO:0006355//GO:0044238//GO:0009987//GO:0044249//GO:0006725//GO:0019438//GO:…	cellular nitrogen compound metabolic process//regulation of nucleobase-containing compound metabolic process//transcription, DNA-templated//regulation of nitrogen compound metabolic process//biosynthetic process//organic cyclic compound metabolic process//metabolic process//nucleobase-containing compound biosynthetic process//gene expression//RNA metabolic process//cellular metabolic process//cel…	GO:0044451//GO:0044464//GO:0005634//GO:0044422//GO:0031974//GO:0070013//GO:0043229//GO:0005654//GO:0043234//GO:0005622//GO:0043231//GO:0044446//GO:0005623//GO:0016592//GO:0043227//GO:0044424//GO:0043226//GO:0043233//GO:0044428//GO:0032991//GO:0005575//GO:0031981	nucleoplasm part//cell part//nucleus//organelle part//membrane-enclosed lumen//intracellular organelle lumen//intracellular organelle//nucleoplasm//protein complex//intracellular//intracellular membrane-bounded organelle//intracellular organelle part//cell//mediator complex//membrane-bounded organelle//intracellular part//organelle//organelle lumen//nuclear part//macromolecular complex//cellular_…	GO:0001076//GO:0001104//GO:0003712//GO:0003674//GO:0000989//GO:0000988	transcription factor activity, RNA polymerase II transcription factor binding//RNA polymerase II transcription cofactor activity//transcription cofactor activity//molecular_function//transcription factor activity, transcription factor binding//transcription factor activity, protein binding
ENSG00000144824	86.4096	38.5265	1.1653	1.5308e-05	0.0011262	PHLDB2	chr3	+	111732497	111976517	4345	protein_coding	pleckstrin homology-like domain, family B, member 2 [Source:HGNC Symbol;Acc:29573]	PHLDB2, LL5b, LL5beta; pleckstrin homology-like domain, family B, member 2	--	--	--	--	--	--
ENSG00000118849	238.632	26.1882	3.1878	8.923e-44	1.3293e-40	RARRES1	chr3	-	158696892	158732696	936	protein_coding	retinoic acid receptor responder (tazarotene induced) 1 [Source:HGNC Symbol;Acc:9867]	RARRES1, LXNL, TIG1; retinoic acid receptor responder (tazarotene induced) 1	--	--	--	--	--	--
ENSG00000072274	533.064	185.891	1.5199	1.0716e-39	1.2163e-36	TFRC	chr3	-	196027183	196082189	2901	protein_coding	transferrin receptor (p90, CD71) [Source:HGNC Symbol;Acc:11763]	TFRC, CD71, T9, TFR, TFR1, TR, TRFR, p90; transferrin receptor; K06503 transferrin receptor	--	--	GO:0005575//GO:0019012	cellular_component//virion	GO:0031423//GO:0003674//GO:0005488//GO:0005515	hexon binding//molecular_function//binding//protein binding
ENSG00000177311	65.6893	28.1493	1.2226	8.9673e-05	0.0053436	ZBTB38	chr3	+	141324213	141449792	7404	protein_coding	zinc finger and BTB domain containing 38 [Source:HGNC Symbol;Acc:26636]	--	--	--	--	--	--	--
ENSG00000138772	78.2035	41.6315	0.90956	0.00079889	0.032811	ANXA3	chr4	+	78551519	78610451	2536	protein_coding	annexin A3 [Source:HGNC Symbol;Acc:541]	ANXA3, ANX3; annexin A3 (EC:3,1,4,43); K17089 annexin A3	--	--	--	--	GO:0005544//GO:0003674//GO:0043167//GO:0005488//GO:0005543//GO:0008289//GO:0046872//GO:0043169//GO:0005509//GO:0043168	calcium-dependent phospholipid binding//molecular_function//ion binding//binding//phospholipid binding//lipid binding//metal ion binding//cation binding//calcium ion binding//anion binding
ENSG00000163697	164.449	71.9869	1.1918	1.25e-09	1.9602e-07	APBB2	chr4	-	40810027	41216714	6233	protein_coding	amyloid beta (A4) precursor protein-binding, family B, member 2 [Source:HGNC Symbol;Acc:582]	APBB2, FE65L, FE65L1; amyloid beta (A4) precursor protein-binding, family B, member 2; K04530 amyloid beta (A4) precursor protein-binding, family B, member 2 (Fe65-like)	--	--	--	--	GO:0016787//GO:0016818//GO:0008234//GO:0003968//GO:0004252//GO:0003674//GO:0016772//GO:0016462//GO:0017111//GO:0016740//GO:0008236//GO:0004197//GO:0003824//GO:0034062//GO:0004175//GO:0016817//GO:0017171//GO:0016779//GO:0070011//GO:0008233	hydrolase activity//hydrolase activity, acting on acid anhydrides, in phosphorus-containing anhydrides//cysteine-type peptidase activity//RNA-directed RNA polymerase activity//serine-type endopeptidase activity//molecular_function//transferase activity, transferring phosphorus-containing groups//pyrophosphatase activity//nucleoside-triphosphatase activity//transferase activity//serine-type peptid…
ENSG00000109452	96.3389	48.3726	0.99393	6.0872e-05	0.0038083	INPP4B	chr4	-	142023160	142847432	5755	protein_coding	inositol polyphosphate-4-phosphatase, type II, 105kDa [Source:HGNC Symbol;Acc:6075]	INPP4B; inositol polyphosphate-4-phosphatase, type II, 105kDa (EC:3,1,3,66); K01109 inositol polyphosphate-4-phosphatase [EC:3,1,3,66]	GO:0051056//GO:0051704//GO:0044700//GO:0035556//GO:0048583//GO:1902531//GO:0044763//GO:0009405//GO:0050789//GO:0023052//GO:0050794//GO:0000160//GO:0007154//GO:0009987//GO:0065007//GO:0051716//GO:0007165//GO:0050896//GO:0023051//GO:0009966//GO:0044699//GO:0007264//GO:0008150//GO:0010646	regulation of small GTPase mediated signal transduction//multi-organism process//single organism signaling//intracellular signal transduction//regulation of response to stimulus//regulation of intracellular signal transduction//single-organism cellular process//pathogenesis//regulation of biological process//signaling//regulation of cellular process//phosphorelay signal transduction system//cell …	GO:0044464//GO:0005576//GO:0005622//GO:0005623//GO:0016020//GO:0005575	cell part//extracellular region//intracellular//cell//membrane//cellular_component	GO:0016773//GO:0004871//GO:0005515//GO:0008047//GO:0016775//GO:0004672//GO:0060589//GO:0005057//GO:0004872//GO:0005096//GO:0060089//GO:0003824//GO:0016247//GO:0000155//GO:0038023//GO:0016740//GO:0098772//GO:0030234//GO:0005488//GO:0008200//GO:0003674//GO:0030695//GO:0016248//GO:0016772//GO:0004673//GO:0016301	phosphotransferase activity, alcohol group as acceptor//signal transducer activity//protein binding//enzyme activator activity//phosphotransferase activity, nitrogenous group as acceptor//protein kinase activity//nucleoside-triphosphatase regulator activity//receptor signaling protein activity//receptor activity//GTPase activator activity//molecular transducer activity//catalytic activity//channe…
ENSG00000109323	73.0337	30.1512	1.2763	1.9337e-05	0.0013758	MANBA	chr4	-	102631488	102760994	4365	protein_coding	mannosidase, beta A, lysosomal [Source:HGNC Symbol;Acc:6831]	MANBA, MANB1; mannosidase, beta A, lysosomal (EC:3,2,1,25); K01192 beta-mannosidase [EC:3,2,1,25]	GO:0016032//GO:0008152//GO:0051704//GO:0044764//GO:0008150//GO:0005975//GO:0044238//GO:0009987//GO:0044419//GO:0071704//GO:0044403	viral process//metabolic process//multi-organism process//multi-organism cellular process//biological_process//carbohydrate metabolic process//primary metabolic process//cellular process//interspecies interaction between organisms//organic substance metabolic process//symbiosis, encompassing mutualism through parasitism	--	--	GO:0004553//GO:0003824//GO:0003674//GO:0016787//GO:0016798	hydrolase activity, hydrolyzing O-glycosyl compounds//catalytic activity//molecular_function//hydrolase activity//hydrolase activity, acting on glycosyl bonds
ENSG00000168743	52.6007	4.2898	3.6161	6.7949e-12	1.4461e-09	NPNT	chr4	+	105894775	106004027	2780	protein_coding	nephronectin [Source:HGNC Symbol;Acc:27405]	NPNT, EGFL6L, POEM; nephronectin; K06824 nephronectin	--	--	--	--	GO:0003674//GO:0043167//GO:0005488//GO:0043169//GO:0046872//GO:0005509	molecular_function//ion binding//binding//cation binding//metal ion binding//calcium ion binding
ENSG00000118785	3019.41	1538.2	0.97302	5.5059e-108	6.5619e-104	SPP1	chr4	+	87975650	87983426	935	protein_coding	secreted phosphoprotein 1 [Source:HGNC Symbol;Acc:11255]	--	GO:0001503//GO:0032501//GO:0044707//GO:0007155//GO:0008150//GO:0022610//GO:0044699	ossification//multicellular organismal process//single-multicellular organism process//cell adhesion//biological_process//biological adhesion//single-organism process	GO:0044464//GO:0012505//GO:0005622//GO:0043231//GO:0044444//GO:0043229//GO:0043226//GO:0044424//GO:0005737//GO:0043227//GO:0005623//GO:0005783//GO:0005575	cell part//endomembrane system//intracellular//intracellular membrane-bounded organelle//cytoplasmic part//intracellular organelle//organelle//intracellular part//cytoplasm//membrane-bounded organelle//cell//endoplasmic reticulum//cellular_component	--	--
ENSG00000109436	50.0158	18.9977	1.3966	0.00015075	0.0081114	TBC1D9	chr4	-	140620765	140756120	2153	protein_coding	TBC1 domain family, member 9 (with GRAM domain) [Source:HGNC Symbol;Acc:21710]	--	GO:0009072//GO:0043436//GO:0009073//GO:0019752//GO:0044281//GO:1901566//GO:0016053//GO:0008152//GO:0009058//GO:0008652//GO:1901360//GO:0044237//GO:0044763//GO:0006520//GO:0044699//GO:1901576//GO:0008150//GO:0044283//GO:1901564//GO:1901362//GO:0006807//GO:0006082//GO:0044238//GO:0009987//GO:0044249//GO:0006725//GO:0019438//GO:0044711//GO:0071704//GO:0044710//GO:0046394	aromatic amino acid family metabolic process//oxoacid metabolic process//aromatic amino acid family biosynthetic process//carboxylic acid metabolic process//small molecule metabolic process//organonitrogen compound biosynthetic process//organic acid biosynthetic process//metabolic process//biosynthetic process//cellular amino acid biosynthetic process//organic cyclic compound metabolic process//c…	GO:0005576//GO:0005575	extracellular region//cellular_component	GO:0003824//GO:0005102//GO:0005515//GO:0016838//GO:0005488//GO:0003674//GO:0005179//GO:0016835//GO:0004107//GO:0016829	catalytic activity//receptor binding//protein binding//carbon-oxygen lyase activity, acting on phosphates//binding//molecular_function//hormone activity//carbon-oxygen lyase activity//chorismate synthase activity//lyase activity
ENSG00000120318	27.5313	57.7693	-1.0692	0.00089502	0.035915	ARAP3	chr5	-	141653401	141682221	1035	protein_coding	ArfGAP with RhoGAP domain, ankyrin repeat and PH domain 3 [Source:HGNC Symbol;Acc:24097]	--	GO:0044699//GO:0008150//GO:0051641//GO:0065007//GO:0008104//GO:0051220//GO:1902578//GO:0034613//GO:0051651//GO:0009987//GO:0051179//GO:0033036//GO:0051235//GO:0032507//GO:0065008//GO:0044763//GO:0032065//GO:0070727//GO:0045185	single-organism process//biological_process//cellular localization//biological regulation//protein localization//cytoplasmic sequestering of protein//single-organism localization//cellular protein localization//maintenance of location in cell//cellular process//localization//macromolecule localization//maintenance of location//maintenance of protein location in cell//regulation of biological qual…	GO:0005575//GO:0071944//GO:0044424//GO:0005623//GO:0005737//GO:0005938//GO:0005622//GO:0044444//GO:0044464	cellular_component//cell periphery//intracellular part//cell//cytoplasm//cell cortex//intracellular//cytoplasmic part//cell part	GO:0043167//GO:0005488//GO:0003674//GO:0008289//GO:0005543//GO:0043168//GO:0005515	ion binding//binding//molecular_function//lipid binding//phospholipid binding//anion binding//protein binding
ENSG00000153071	65.1559	25.0034	1.3818	1.7816e-05	0.0012791	DAB2	chr5	-	39371675	39462300	1751	protein_coding	Dab, mitogen-responsive phosphoprotein, homolog 2 (Drosophila) [Source:HGNC Symbol;Acc:2662]	DAB2, DOC-2, DOC2; Dab, mitogen-responsive phosphoprotein, homolog 2 (Drosophila); K12475 disabled homolog 2	--	--	--	--	GO:0005515//GO:0003674//GO:0005488	protein binding//molecular_function//binding
ENSG00000164176	72.7876	26.5559	1.4547	2.418e-06	0.00021832	EDIL3	chr5	-	83940554	84384793	3015	protein_coding	EGF-like repeats and discoidin I-like domains 3 [Source:HGNC Symbol;Acc:3173]	EDIL3, DEL1; EGF-like repeats and discoidin I-like domains 3	--	--	--	--	GO:0005515//GO:0005488//GO:0003674	protein binding//binding//molecular_function
ENSG00000120738	184.923	460.643	-1.3167	1.9711e-28	1.5156e-25	EGR1	chr5	+	138465490	138469315	2559	protein_coding	early growth response 1 [Source:HGNC Symbol;Acc:3238]	EGR1, AT225, G0S30, KROX-24, NGFI-A, TIS8, ZIF-268, ZNF225; early growth response 1; K09203 early growth response protein 1	GO:0050789//GO:0097659//GO:0023052//GO:0060255//GO:0050794//GO:0071495//GO:0090304//GO:0046483//GO:0080090//GO:1903506//GO:0010468//GO:1901360//GO:0009058//GO:0044700//GO:0008152//GO:0042221//GO:0034641//GO:0032870//GO:0051171//GO:0006351//GO:0019219//GO:0044271//GO:0044763//GO:0034654//GO:0044237//GO:0016070//GO:0010467//GO:0048545//GO:0008150//GO:0071407//GO:0019222//GO:0071396//GO:0033993//GO:…	regulation of biological process//nucleic acid-templated transcription//signaling//regulation of macromolecule metabolic process//regulation of cellular process//cellular response to endogenous stimulus//nucleic acid metabolic process//heterocycle metabolic process//regulation of primary metabolic process//regulation of nucleic acid-templated transcription//regulation of gene expression//organic …	GO:0043229//GO:0043231//GO:0005622//GO:0044464//GO:0005634//GO:0005575//GO:0043227//GO:0005623//GO:0043226//GO:0044424	intracellular organelle//intracellular membrane-bounded organelle//intracellular//cell part//nucleus//cellular_component//membrane-bounded organelle//cell//organelle//intracellular part	GO:0003677//GO:0046872//GO:0043169//GO:0003824//GO:0060089//GO:0003707//GO:0008270//GO:0038023//GO:0016740//GO:0004871//GO:0004872//GO:0003700//GO:0003674//GO:0003676//GO:0046914//GO:0005488//GO:0043167//GO:0019787//GO:1901363//GO:0097159//GO:0004842//GO:0001071	DNA binding//metal ion binding//cation binding//catalytic activity//molecular transducer activity//steroid hormone receptor activity//zinc ion binding//signaling receptor activity//transferase activity//signal transducer activity//receptor activity//transcription factor activity, sequence-specific DNA binding//molecular_function//nucleic acid binding//transition metal ion binding//binding//ion bi…
ENSG00000164308	47.3899	98.1343	-1.0502	1.9859e-05	0.0014046	ERAP2	chr5	+	96875939	96919716	2255	protein_coding	endoplasmic reticulum aminopeptidase 2 [Source:HGNC Symbol;Acc:29499]	ERAP2, L-RAP, LRAP; endoplasmic reticulum aminopeptidase 2 (EC:3,4,11,-); K13723 endoplasmic reticulum aminopeptidase 2 [EC:3,4,11,-]	--	--	--	--	GO:0046872//GO:0043169//GO:0003824//GO:0008270//GO:0008233//GO:0008237//GO:0070011//GO:0046914//GO:0003674//GO:0005488//GO:0043167//GO:0016787	metal ion binding//cation binding//catalytic activity//zinc ion binding//peptidase activity//metallopeptidase activity//peptidase activity, acting on L-amino acid peptides//transition metal ion binding//molecular_function//binding//ion binding//hydrolase activity
ENSG00000164251	25.4387	56.2168	-1.144	0.00054062	0.024054	F2RL1	chr5	+	76818933	76835315	2626	protein_coding	coagulation factor II (thrombin) receptor-like 1 [Source:HGNC Symbol;Acc:3538]	F2RL1, GPR11, PAR2; coagulation factor II (thrombin) receptor-like 1; K04234 coagulation factor II (thrombin) receptor-like 1	GO:0007186//GO:0050789//GO:0023052//GO:0050794//GO:0044763//GO:0044700//GO:0044699//GO:0008150//GO:0065007//GO:0050896//GO:0007165//GO:0051716//GO:0007154//GO:0009987	G-protein coupled receptor signaling pathway//regulation of biological process//signaling//regulation of cellular process//single-organism cellular process//single organism signaling//single-organism process//biological_process//biological regulation//response to stimulus//signal transduction//cellular response to stimulus//cell communication//cellular process	GO:0044425//GO:0016021//GO:0005575//GO:0016020//GO:0031224	membrane part//integral component of membrane//cellular_component//membrane//intrinsic component of membrane	GO:0038023//GO:0060089//GO:0004872//GO:0004871//GO:0004930//GO:0003674//GO:0004888	signaling receptor activity//molecular transducer activity//receptor activity//signal transducer activity//G-protein coupled receptor activity//molecular_function//transmembrane signaling receptor activity
ENSG00000082074	51.9853	20.7136	1.3275	0.00020209	0.010518	FYB	chr5	-	39105236	39274528	2230	protein_coding	FYN binding protein [Source:HGNC Symbol;Acc:4036]	FYB, ADAP, PRO0823, SLAP-130, SLAP130; FYN binding protein; K17698 FYN binding protein	--	--	--	--	--	--
ENSG00000170445	44.9691	85.1015	-0.92025	0.00036714	0.017502	HARS	chr5	-	140673173	140692024	1793	protein_coding	histidyl-tRNA synthetase [Source:HGNC Symbol;Acc:4816]	--	GO:0044267//GO:0008150//GO:0006418//GO:1901576//GO:0043039//GO:0044699//GO:0009059//GO:0043170//GO:0006518//GO:0044260//GO:0044238//GO:0009987//GO:0044249//GO:0006725//GO:0006082//GO:0006807//GO:0006139//GO:1901564//GO:0044710//GO:0043604//GO:0071704//GO:0006399//GO:0034645//GO:0043043//GO:0043603//GO:0090304//GO:0019538//GO:0034660//GO:0044281//GO:0043038//GO:0019752//GO:0046483//GO:0006412//GO:…	cellular protein metabolic process//biological_process//tRNA aminoacylation for protein translation//organic substance biosynthetic process//tRNA aminoacylation//single-organism process//macromolecule biosynthetic process//macromolecule metabolic process//peptide metabolic process//cellular macromolecule metabolic process//primary metabolic process//cellular process//cellular biosynthetic process…	--	--	GO:0003674//GO:0005488//GO:0043167//GO:0004812//GO:1901265//GO:0017076//GO:0016876//GO:1901363//GO:0030554//GO:0032559//GO:0000166//GO:0032555//GO:0005524//GO:0016875//GO:0036094//GO:0097159//GO:0032549//GO:0016874//GO:0003824//GO:0032553//GO:0035639//GO:0001883//GO:0097367//GO:0043168//GO:0001882//GO:0032550	molecular_function//binding//ion binding//aminoacyl-tRNA ligase activity//nucleoside phosphate binding//purine nucleotide binding//ligase activity, forming aminoacyl-tRNA and related compounds//heterocyclic compound binding//adenyl nucleotide binding//adenyl ribonucleotide binding//nucleotide binding//purine ribonucleotide binding//ATP binding//ligase activity, forming carbon-oxygen bonds//small …
ENSG00000171720	48.867	98.2977	-1.0083	3.6239e-05	0.0023862	HDAC3	chr5	-	141620876	141636870	722	protein_coding	histone deacetylase 3 [Source:HGNC Symbol;Acc:4854]	HDAC3, HD3, RPD3, RPD3-2; histone deacetylase 3 (EC:3,5,1,98); K11404 histone deacetylase 3 [EC:3,5,1,98]	--	--	--	--	--	--
ENSG00000113141	91.9487	171.715	-0.90111	6.6101e-07	6.6201e-05	IK	chr5	+	140647058	140662479	1554	protein_coding	IK cytokine, down-regulator of HLA II [Source:HGNC Symbol;Acc:5958]	--	--	--	GO:0044464//GO:0005634//GO:0043231//GO:0005622//GO:0043229//GO:0043226//GO:0044424//GO:0043227//GO:0005623//GO:0005575	cell part//nucleus//intracellular membrane-bounded organelle//intracellular//intracellular organelle//organelle//intracellular part//membrane-bounded organelle//cell//cellular_component	--	--
ENSG00000081791	31.4291	65.6135	-1.0619	0.00043121	0.019804	KIAA0141	chr5	+	141923808	141942047	3527	protein_coding	KIAA0141 [Source:HGNC Symbol;Acc:28969]	--	--	--	--	--	--	--
ENSG00000131711	262.511	543.987	-1.0512	8.7729e-24	4.9788e-21	MAP1B	chr5	+	72107234	72209570	6502	protein_coding	microtubule-associated protein 1B [Source:HGNC Symbol;Acc:6836]	MAP1B, FUTSCH, MAP5, PPP1R102; microtubule-associated protein 1B; K10429 microtubule-associated protein 1	--	--	--	--	--	--
ENSG00000171530	81.4449	164.32	-1.0126	8.371e-08	9.7809e-06	TBCA	chr5	-	77691166	77868780	2112	protein_coding	tubulin folding cofactor A [Source:HGNC Symbol;Acc:11579]	TBCA; tubulin folding cofactor A; K17292 tubulin-specific chaperone A	GO:0007021//GO:0043623//GO:0016043//GO:0009987//GO:0071822//GO:0008150//GO:0034622//GO:0044085//GO:0065003//GO:0071840//GO:0022607//GO:0070271//GO:0006461//GO:0043933	tubulin complex assembly//cellular protein complex assembly//cellular component organization//cellular process//protein complex subunit organization//biological_process//cellular macromolecular complex assembly//cellular component biogenesis//macromolecular complex assembly//cellular component organization or biogenesis//cellular component assembly//protein complex biogenesis//protein complex ass…	GO:0044424//GO:0043226//GO:0005623//GO:0032991//GO:0005575//GO:0043232//GO:0043228//GO:0044464//GO:0015630//GO:0005856//GO:0005874//GO:0044422//GO:0005622//GO:0044446//GO:0043229//GO:0043234//GO:0044430	intracellular part//organelle//cell//macromolecular complex//cellular_component//intracellular non-membrane-bounded organelle//non-membrane-bounded organelle//cell part//microtubule cytoskeleton//cytoskeleton//microtubule//organelle part//intracellular//intracellular organelle part//intracellular organelle//protein complex//cytoskeletal part	GO:0051082//GO:0005488//GO:0003674//GO:0005515	unfolded protein binding//binding//molecular_function//protein binding
ENSG00000120708	114.228	282.105	-1.3043	8.5816e-18	3.5267e-15	TGFBI	chr5	+	136028895	136063818	3836	protein_coding	transforming growth factor, beta-induced, 68kDa [Source:HGNC Symbol;Acc:11771]	TGFBI, BIGH3, CDB1, CDG2, CDGG1, CSD, CSD1, CSD2, CSD3, EBMD, LCD1; transforming growth factor, beta-induced, 68kDa	--	--	--	--	--	--
ENSG00000146007	78.778	151.941	-0.94764	1.0696e-06	0.00010322	ZMAT2	chr5	+	140698680	140706676	1064	protein_coding	zinc finger, matrin-type 2 [Source:HGNC Symbol;Acc:26433]	--	GO:0031331//GO:0016192//GO:0009987//GO:0051179//GO:0009056//GO:0044248//GO:0008104//GO:0065007//GO:0071702//GO:0031325//GO:0015031//GO:0010506//GO:0045184//GO:0009896//GO:0019222//GO:0031329//GO:0008150//GO:0006914//GO:0031323//GO:0009894//GO:0009893//GO:0048518//GO:0010508//GO:0008152//GO:0048522//GO:0044237//GO:0051234//GO:0006897//GO:0050794//GO:0006810//GO:0050789//GO:0033036	positive regulation of cellular catabolic process//vesicle-mediated transport//cellular process//localization//catabolic process//cellular catabolic process//protein localization//biological regulation//organic substance transport//positive regulation of cellular metabolic process//protein transport//regulation of autophagy//establishment of protein localization//positive regulation of catabolic …	GO:0031224//GO:0016020//GO:0005575//GO:0016021//GO:0044425	intrinsic component of membrane//membrane//cellular_component//integral component of membrane//membrane part	GO:0097159//GO:0043167//GO:0005488//GO:0046914//GO:0003674//GO:0003676//GO:1901363//GO:0005215//GO:0003723//GO:0022892//GO:0043169//GO:0046872//GO:0008270//GO:0008565	organic cyclic compound binding//ion binding//binding//transition metal ion binding//molecular_function//nucleic acid binding//heterocyclic compound binding//transporter activity//RNA binding//substrate-specific transporter activity//cation binding//metal ion binding//zinc ion binding//protein transporter activity
ENSG00000188112	68.0281	35.3398	0.94484	0.0012404	0.047532	C6orf132	chr6	-	42101118	42142619	3121	protein_coding	chromosome 6 open reading frame 132 [Source:HGNC Symbol;Acc:21288]	C6orf132, bA7K24,2; chromosome 6 open reading frame 132	--	--	--	--	--	--
ENSG00000272398	816.255	303.309	1.4282	1.0565e-54	2.2893e-51	CD24	chr6	-	106969831	106975627	2004	protein_coding	-	putative uncharacterized protein encoded by LINC00269-like	GO:0022610//GO:0008150//GO:0007155	biological adhesion//biological_process//cell adhesion	--	--	--	--
ENSG00000164442	352.737	182.909	0.94747	1.685e-13	4.3303e-11	CITED2	chr6	-	139371807	139374620	2146	protein_coding	Cbp/p300-interacting transactivator, with Glu/Asp-rich carboxy-terminal domain, 2 [Source:HGNC Symbol;Acc:1987]	CITED2, ASD8, MRG-1, MRG1, P35SRJ, VSD2; Cbp/p300-interacting transactivator, with Glu/Asp-rich carboxy-terminal domain, 2	GO:0034654//GO:0016070//GO:0010467//GO:0044237//GO:0044271//GO:0034641//GO:0051171//GO:0006351//GO:0019219//GO:1901360//GO:0009058//GO:0008152//GO:0010468//GO:0046483//GO:0080090//GO:1903506//GO:0090304//GO:0097659//GO:0050789//GO:0060255//GO:0050794//GO:0065007//GO:0071704//GO:0051252//GO:0034645//GO:0009889//GO:0032774//GO:0006807//GO:1901362//GO:0031326//GO:0006139//GO:0006355//GO:0044249//GO:…	nucleobase-containing compound biosynthetic process//RNA metabolic process//gene expression//cellular metabolic process//cellular nitrogen compound biosynthetic process//cellular nitrogen compound metabolic process//regulation of nitrogen compound metabolic process//transcription, DNA-templated//regulation of nucleobase-containing compound metabolic process//organic cyclic compound metabolic proc…	GO:0044464//GO:0005634//GO:0005622//GO:0043231//GO:0043229//GO:0044424//GO:0043226//GO:0005623//GO:0043227//GO:0005575	cell part//nucleus//intracellular//intracellular membrane-bounded organelle//intracellular organelle//intracellular part//organelle//cell//membrane-bounded organelle//cellular_component	--	--
ENSG00000112379	72.3362	38.3222	0.91654	0.001171	0.045092	KIAA1244	chr6	+	138161921	138344663	8369	protein_coding	KIAA1244 [Source:HGNC Symbol;Acc:21213]	A7322, ARFGEF3, BIG3, C6orf92, PPP1R33, dJ171N11,1; KIAA1244; K17572 brefeldin A-inhibited guanine nucleotide-exchange protein 3	--	--	--	--	GO:0005515//GO:0003674//GO:0005488	protein binding//molecular_function//binding
ENSG00000111859	142.744	56.5845	1.335	6.208e-10	1.0348e-07	NEDD9	chr6	-	11183298	11382348	2739	protein_coding	neural precursor cell expressed, developmentally down-regulated 9 [Source:HGNC Symbol;Acc:7733]	NEDD9, CAS-L, CAS2, CASL, CASS2, HEF1; neural precursor cell expressed, developmentally down-regulated 9; K16832 enhancer of filamentation 1	--	--	--	--	--	--
ENSG00000198833	95.8465	48.25	0.9902	6.7014e-05	0.0041169	UBE2J1	chr6	-	89326625	89352848	3333	protein_coding	ubiquitin-conjugating enzyme E2, J1 [Source:HGNC Symbol;Acc:17598]	--	--	--	--	--	GO:0005198//GO:0016881//GO:0016879//GO:0005515//GO:0003824//GO:0016874//GO:0005488//GO:0003674	structural molecule activity//acid-amino acid ligase activity//ligase activity, forming carbon-nitrogen bonds//protein binding//catalytic activity//ligase activity//binding//molecular_function
ENSG00000111962	51.0005	16.0153	1.6711	1.2514e-05	0.00094992	UST	chr6	+	148747328	149076990	3158	protein_coding	uronyl-2-sulfotransferase [Source:HGNC Symbol;Acc:17223]	UST, 2OST; uronyl-2-sulfotransferase; K03193 dermatan/chondrotin sulfate uronyl 2-O-sulfotransferase UST [EC:2,8,2,-]	--	--	GO:0016021//GO:0044425//GO:0031224//GO:0016020//GO:0005575	integral component of membrane//membrane part//intrinsic component of membrane//membrane//cellular_component	GO:0003824//GO:0008146//GO:0016740//GO:0016782//GO:0003674	catalytic activity//sulfotransferase activity//transferase activity//transferase activity, transferring sulfur-containing groups//molecular_function
ENSG00000106367	181.353	359.485	-0.98713	8.332e-15	2.6132e-12	AP1S1	chr7	+	101154397	101161596	759	protein_coding	adaptor-related protein complex 1, sigma 1 subunit [Source:HGNC Symbol;Acc:559]	AP1S1, AP19, CLAPS1, EKV3, MEDNIK, SIGMA1A; adaptor-related protein complex 1, sigma 1 subunit; K12394 AP-1 complex subunit sigma 1/2	--	--	--	--	--	--
ENSG00000172331	176.348	79.9537	1.1412	1.2434e-09	1.9602e-07	BPGM	chr7	+	134646808	134679813	961	protein_coding	2,3-bisphosphoglycerate mutase [Source:HGNC Symbol;Acc:1093]	BPGM, DPGM; 2,3-bisphosphoglycerate mutase (EC:3,1,3,13 5,4,2,4 5,4,2,11); K01837 bisphosphoglycerate mutase [EC:5,4,2,4 5,4,2,11 3,1,3,13]	--	--	--	--	--	--
ENSG00000146540	33.932	66.5123	-0.97098	0.00098991	0.038808	C7orf50	chr7	-	996986	1138260	2526	protein_coding	chromosome 7 open reading frame 50 [Source:HGNC Symbol;Acc:22421]	--	--	--	--	--	--	--
ENSG00000198286	43.2048	86.2863	-0.99794	0.00012458	0.0069871	CARD11	chr7	-	2906141	3043945	702	protein_coding	caspase recruitment domain family, member 11 [Source:HGNC Symbol;Acc:16393]	--	GO:0019538//GO:0006508//GO:0008152//GO:0008150//GO:0043170//GO:0044238//GO:0071704	protein metabolic process//proteolysis//metabolic process//biological_process//macromolecule metabolic process//primary metabolic process//organic substance metabolic process	--	--	GO:0003824//GO:0070011//GO:0008233//GO:0003674//GO:0008234//GO:0016787	catalytic activity//peptidase activity, acting on L-amino acid peptides//peptidase activity//molecular_function//cysteine-type peptidase activity//hydrolase activity
ENSG00000106211	141.554	620.06	-2.1311	1.525e-72	6.0584e-69	HSPB1	chr7	+	76302544	76304295	1178	protein_coding	heat shock 27kDa protein 1 [Source:HGNC Symbol;Acc:5246]	HSPB1, CMT2F, HEL-S-102, HMN2B, HS,76067, HSP27, HSP28, Hsp25, SRP27; heat shock 27kDa protein 1; K04455 heat shock protein beta-1	--	--	--	--	--	--
ENSG00000146674	458.225	154.065	1.5725	4.8728e-36	4.8395e-33	IGFBP3	chr7	-	45912245	45921874	1590	protein_coding	insulin-like growth factor binding protein 3 [Source:HGNC Symbol;Acc:5472]	IGFBP3, BP-53, IBP3; insulin-like growth factor binding protein 3; K10138 insulin-like growth factor-binding protein 3	--	--	--	--	--	--
ENSG00000186480	61.176	121.749	-0.99287	5.6612e-06	0.00046692	INSIG1	chr7	+	155297776	155310235	1995	protein_coding	insulin induced gene 1 [Source:HGNC Symbol;Acc:6083]	INSIG1, CL-6, CL6; insulin induced gene 1	--	--	--	--	--	--
ENSG00000106399	58.8783	130.737	-1.1509	1.1482e-07	1.3095e-05	RPA3	chr7	-	7636518	7718607	856	protein_coding	replication protein A3, 14kDa [Source:HGNC Symbol;Acc:10291]	RPA3, REPA3; replication protein A3, 14kDa; K10740 replication factor A3	--	--	--	--	--	--
ENSG00000075223	168.183	83.6715	1.0072	8.4899e-08	9.8715e-06	SEMA3C	chr7	-	80742538	80922359	2770	protein_coding	sema domain, immunoglobulin domain (Ig), short basic domain, secreted, (semaphorin) 3C [Source:HGNC Symbol;Acc:10725]	SEMA3C, SEMAE, SemE; sema domain, immunoglobulin domain (Ig), short basic domain, secreted, (semaphorin) 3C; K06840 semaphorin 3	--	--	--	--	GO:0005515//GO:0003674//GO:0005488	protein binding//molecular_function//binding
ENSG00000196683	45.9128	116.478	-1.3431	1.6434e-08	2.1851e-06	TOMM7	chr7	-	22812628	22822852	558	protein_coding	translocase of outer mitochondrial membrane 7 homolog (yeast) [Source:HGNC Symbol;Acc:21648]	TOMM7, TOM7; translocase of outer mitochondrial membrane 7 homolog (yeast); K17771 mitochondrial import receptor subunit TOM7	GO:0006886//GO:0006605//GO:0006839//GO:0065002//GO:0044699//GO:0015031//GO:0033365//GO:0051649//GO:0051641//GO:0008150//GO:0045184//GO:0008104//GO:0017038//GO:0006996//GO:1990542//GO:0071702//GO:0034613//GO:0007005//GO:0044743//GO:1902578//GO:0046907//GO:0016043//GO:0051179//GO:1902582//GO:0009987//GO:0030150//GO:0033036//GO:0072594//GO:0006626//GO:0044765//GO:0006810//GO:0070585//GO:0070727//GO:…	intracellular protein transport//protein targeting//mitochondrial transport//intracellular protein transmembrane transport//single-organism process//protein transport//protein localization to organelle//establishment of localization in cell//cellular localization//biological_process//establishment of protein localization//protein localization//protein import//organelle organization//mitochondrial…	GO:0098588//GO:0032991//GO:0044455//GO:0031090//GO:0005575//GO:0019867//GO:0016020//GO:0031967//GO:0044424//GO:0098805//GO:0005739//GO:0005741//GO:0043226//GO:0005623//GO:0098798//GO:0005737//GO:0043227//GO:0044429//GO:0098796//GO:0005622//GO:0043231//GO:0044446//GO:0031975//GO:0043229//GO:0044425//GO:0043234//GO:0044444//GO:0031966//GO:0098799//GO:0005742//GO:0005740//GO:0031968//GO:0044464//GO:…	bounding membrane of organelle//macromolecular complex//mitochondrial membrane part//organelle membrane//cellular_component//outer membrane//membrane//organelle envelope//intracellular part//whole membrane//mitochondrion//mitochondrial outer membrane//organelle//cell//mitochondrial protein complex//cytoplasm//membrane-bounded organelle//mitochondrial part//membrane protein complex//intracellular/…	--	--
ENSG00000188707	74.5929	16.2604	2.1977	2.216e-10	3.9715e-08	ZBED6CL	chr7	+	150329789	150332721	2933	protein_coding	chromosome 7 open reading frame 29 [Source:HGNC Symbol;Acc:21720]	ZBED6CL, C7orf29; ZBED6 C-terminal like	--	--	--	--	--	--
ENSG00000104763	368.533	170.897	1.1087	9.5592e-18	3.8619e-15	ASAH1	chr8	-	18056425	18084985	1199	protein_coding	N-acylsphingosine amidohydrolase (acid ceramidase) 1 [Source:HGNC Symbol;Acc:735]	ASAH1, AC, ACDase, ASAH, PHP, PHP32, SMAPME; N-acylsphingosine amidohydrolase (acid ceramidase) 1 (EC:3,5,1,23); K12348 acid ceramidase [EC:3,5,1,23]	--	--	--	--	--	--
ENSG00000167653	463.231	222.62	1.0571	2.1939e-20	1.0894e-17	PSCA	chr8	+	142670308	142682724	804	protein_coding	prostate stem cell antigen [Source:HGNC Symbol;Acc:9500]	PSCA, PRO232; prostate stem cell antigen	--	--	--	--	--	--
ENSG00000022567	88.9945	39.2619	1.1806	9.238e-06	0.00072913	SLC45A4	chr8	-	141207166	141308305	5391	protein_coding	solute carrier family 45, member 4 [Source:HGNC Symbol;Acc:29196]	SLC45A4; solute carrier family 45, member 4; K15378 solute carrier family 45, member 1/2/4	GO:0051234//GO:1902578//GO:0044763//GO:0009987//GO:0051179//GO:0055085//GO:0008150//GO:0006810//GO:0044699//GO:0044765	establishment of localization//single-organism localization//single-organism cellular process//cellular process//localization//transmembrane transport//biological_process//transport//single-organism process//single-organism transport	GO:0031224//GO:0016021//GO:0005575//GO:0016020//GO:0044425	intrinsic component of membrane//integral component of membrane//cellular_component//membrane//membrane part	--	--
ENSG00000147526	155.997	67.5746	1.207	2.2982e-09	3.4671e-07	TACC1	chr8	+	38728186	38853028	5074	protein_coding	transforming, acidic coiled-coil containing protein 1 [Source:HGNC Symbol;Acc:11522]	TACC1, Ga55; transforming, acidic coiled-coil containing protein 1; K14281 transforming acidic coiled-coil-containing protein 1	--	--	--	--	--	--
ENSG00000067167	268.994	120.972	1.1529	3.8931e-14	1.1349e-11	TRAM1	chr8	-	70573442	70608387	1564	protein_coding	translocation associated membrane protein 1 [Source:HGNC Symbol;Acc:20568]	TRAM1, PNAS8, TRAM, TRAMP; translocation associated membrane protein 1; K14010 translocating chain-associated membrane protein 1	GO:0009058//GO:0044238//GO:0006633//GO:0009987//GO:0044249//GO:0006082//GO:0008152//GO:0008610//GO:0032787//GO:0006629//GO:0016053//GO:0044283//GO:0046394//GO:0044710//GO:0044255//GO:0044763//GO:0072330//GO:0044711//GO:0071704//GO:0044237//GO:0006631//GO:0008150//GO:1901576//GO:0044699//GO:0044281//GO:0019752//GO:0043436	biosynthetic process//primary metabolic process//fatty acid biosynthetic process//cellular process//cellular biosynthetic process//organic acid metabolic process//metabolic process//lipid biosynthetic process//monocarboxylic acid metabolic process//lipid metabolic process//organic acid biosynthetic process//small molecule biosynthetic process//carboxylic acid biosynthetic process//single-organism…	GO:0031224//GO:0005737//GO:0016021//GO:0005623//GO:0044464//GO:0044424//GO:0043234//GO:0016020//GO:0044444//GO:0044425//GO:0005575//GO:0009317//GO:0005622//GO:0032991//GO:1902494	intrinsic component of membrane//cytoplasm//integral component of membrane//cell//cell part//intracellular part//protein complex//membrane//cytoplasmic part//membrane part//cellular_component//acetyl-CoA carboxylase complex//intracellular//macromolecular complex//catalytic complex	GO:0003989//GO:0003674//GO:0016874//GO:0003824//GO:0016885//GO:0016421	acetyl-CoA carboxylase activity//molecular_function//ligase activity//catalytic activity//ligase activity, forming carbon-carbon bonds//CoA carboxylase activity
ENSG00000165092	276.913	62.9988	2.136	3.1139e-33	2.9689e-30	ALDH1A1	chr9	-	72900662	73080442	619	protein_coding	aldehyde dehydrogenase 1 family, member A1 [Source:HGNC Symbol;Acc:402]	ALDH1A1, ALDC, ALDH-E1, ALDH1, ALDH11, HEL-9, HEL-S-53e, HEL12, PUMB1, RALDH1; aldehyde dehydrogenase 1 family, member A1 (EC:1,2,1,36); K07249 retinal dehydrogenase [EC:1,2,1,36]	GO:0044710//GO:0008150//GO:0055114//GO:0044699//GO:0008152	single-organism metabolic process//biological_process//oxidation-reduction process//single-organism process//metabolic process	--	--	GO:0003674//GO:0016491//GO:0003824	molecular_function//oxidoreductase activity//catalytic activity
ENSG00000107262	64.0481	27.5773	1.2157	0.0001179	0.0066752	BAG1	chr9	-	33247820	33264763	2832	protein_coding	BCL2-associated athanogene [Source:HGNC Symbol;Acc:937]	--	--	--	--	--	--	--
ENSG00000136861	100.524	202.274	-1.0088	3.0795e-09	4.5591e-07	CDK5RAP2	chr9	-	120388869	120580170	2323	protein_coding	CDK5 regulatory subunit associated protein 2 [Source:HGNC Symbol;Acc:18672]	CDK5RAP2, C48, Cep215, MCPH3; CDK5 regulatory subunit associated protein 2; K16542 CDK5 regulatory subunit-associated protein 2	GO:0043170//GO:0044260//GO:0008150//GO:0044267//GO:0044699//GO:0050896//GO:0007165//GO:0051716//GO:0065007//GO:0071704//GO:0009987//GO:0044238//GO:0007154//GO:0023052//GO:0050794//GO:0007186//GO:0050789//GO:0019538//GO:0044763//GO:0006457//GO:0044237//GO:0008152//GO:0044700	macromolecule metabolic process//cellular macromolecule metabolic process//biological_process//cellular protein metabolic process//single-organism process//response to stimulus//signal transduction//cellular response to stimulus//biological regulation//organic substance metabolic process//cellular process//primary metabolic process//cell communication//signaling//regulation of cellular process//G…	GO:0005575//GO:0005834//GO:0032991//GO:0016272//GO:0016020//GO:0044459//GO:0098552//GO:0071944//GO:0044424//GO:0098797//GO:0005623//GO:0009898//GO:1902494//GO:0005886//GO:0098796//GO:0005622//GO:0043234//GO:0019897//GO:0044425//GO:0031234//GO:0019898//GO:0098562//GO:0044464	cellular_component//heterotrimeric G-protein complex//macromolecular complex//prefoldin complex//membrane//plasma membrane part//side of membrane//cell periphery//intracellular part//plasma membrane protein complex//cell//cytoplasmic side of plasma membrane//catalytic complex//plasma membrane//membrane protein complex//intracellular//protein complex//extrinsic component of plasma membrane//membra…	GO:0042802//GO:0046983//GO:0003674//GO:0045502//GO:0005488//GO:0042803//GO:0051082//GO:0008134//GO:0060089//GO:0005515//GO:0004871	identical protein binding//protein dimerization activity//molecular_function//dynein binding//binding//protein homodimerization activity//unfolded protein binding//transcription factor binding//molecular transducer activity//protein binding//signal transducer activity
ENSG00000147883	59.781	28.6804	1.0596	0.00086922	0.035057	CDKN2B	chr9	-	22002903	22009363	3345	protein_coding	cyclin-dependent kinase inhibitor 2B (p15, inhibits CDK4) [Source:HGNC Symbol;Acc:1788]	CDKN2B, CDK4I, INK4B, MTS2, P15, TP15, p15INK4b; cyclin-dependent kinase inhibitor 2B (p15, inhibits CDK4); K04685 cyclin-dependent kinase inhibitor 2B	GO:0009987//GO:0008150//GO:0044237//GO:0015979//GO:0008152	cellular process//biological_process//cellular metabolic process//photosynthesis//metabolic process	GO:0044424//GO:0005623//GO:0009579//GO:0031224//GO:0032991//GO:0044436//GO:0005575//GO:0016020//GO:0009521//GO:0009522//GO:0044464//GO:0016021//GO:0098796//GO:0005622//GO:0044425//GO:0034357//GO:0043234	intracellular part//cell//thylakoid//intrinsic component of membrane//macromolecular complex//thylakoid part//cellular_component//membrane//photosystem//photosystem I//cell part//integral component of membrane//membrane protein complex//intracellular//membrane part//photosynthetic membrane//protein complex	GO:0005488//GO:0003674//GO:0005515	binding//molecular_function//protein binding
ENSG00000123975	101.057	188.669	-0.90069	1.8868e-07	2.063e-05	CKS2	chr9	+	89311198	89316703	331	protein_coding	CDC28 protein kinase regulatory subunit 2 [Source:HGNC Symbol;Acc:2000]	CKS2, CKSHS2; CDC28 protein kinase regulatory subunit 2; K02219 cyclin-dependent kinase regulatory subunit CKS1	GO:0044763//GO:0008150//GO:0044699//GO:0007049//GO:0009987	single-organism cellular process//biological_process//single-organism process//cell cycle//cellular process	--	--	GO:0019207//GO:0098772//GO:0019887//GO:0003674//GO:0030234//GO:0016538	kinase regulator activity//molecular function regulator//protein kinase regulator activity//molecular_function//enzyme regulator activity//cyclin-dependent protein serine/threonine kinase regulator activity
ENSG00000197958	412.682	773.43	-0.90624	2.7996e-26	1.8536e-23	RPL12	chr9	-	127447674	127451405	1796	protein_coding	ribosomal protein L12 [Source:HGNC Symbol;Acc:10302]	--	GO:0044267//GO:0008150//GO:1901576//GO:0009059//GO:0043170//GO:0006518//GO:0044260//GO:0044238//GO:0044249//GO:0009987//GO:0006807//GO:1901564//GO:0043604//GO:0071704//GO:0034645//GO:0043043//GO:0043603//GO:0019538//GO:0006412//GO:0009058//GO:0008152//GO:0034641//GO:1901566//GO:0044271//GO:0010467//GO:0044237	cellular protein metabolic process//biological_process//organic substance biosynthetic process//macromolecule biosynthetic process//macromolecule metabolic process//peptide metabolic process//cellular macromolecule metabolic process//primary metabolic process//cellular biosynthetic process//cellular process//nitrogen compound metabolic process//organonitrogen compound metabolic process//amide bio…	GO:0043232//GO:0043228//GO:0005575//GO:0032991//GO:0005737//GO:0005623//GO:0043226//GO:0044424//GO:0044444//GO:0043229//GO:0005622//GO:0005840//GO:0044464//GO:0030529	intracellular non-membrane-bounded organelle//non-membrane-bounded organelle//cellular_component//macromolecular complex//cytoplasm//cell//organelle//intracellular part//cytoplasmic part//intracellular organelle//intracellular//ribosome//cell part//ribonucleoprotein complex	GO:0003674//GO:0016772//GO:0003968//GO:0034062//GO:0003735//GO:0003824//GO:0016740//GO:0016779//GO:0005198	molecular_function//transferase activity, transferring phosphorus-containing groups//RNA-directed RNA polymerase activity//RNA polymerase activity//structural constituent of ribosome//catalytic activity//transferase activity//nucleotidyltransferase activity//structural molecule activity
ENSG00000212907	592.189	287.417	1.0429	4.3653e-25	2.7382e-22	MT-ND4L	chrMT	+	10470	10766	297	protein_coding	mitochondrially encoded NADH dehydrogenase 4L [Source:HGNC Symbol;Acc:7460]	ND4L, MTND4L, MT-ND4L; NADH dehydrogenase, subunit 4L (complex I); K03882 NADH-ubiquinone oxidoreductase chain 4L [EC:1,6,5,3]	GO:0006796//GO:0071704//GO:0019693//GO:0044710//GO:0022900//GO:0046034//GO:0019637//GO:0006139//GO:1901564//GO:0009123//GO:0009161//GO:0006807//GO:0009141//GO:0009987//GO:0044238//GO:0006725//GO:0016310//GO:0009117//GO:0009116//GO:0006119//GO:0044699//GO:0006163//GO:0009144//GO:0008150//GO:0055114//GO:0045333//GO:0009167//GO:1901657//GO:0022904//GO:0044237//GO:0009150//GO:0042773//GO:0009205//GO:…	phosphate-containing compound metabolic process//organic substance metabolic process//ribose phosphate metabolic process//single-organism metabolic process//electron transport chain//ATP metabolic process//organophosphate metabolic process//nucleobase-containing compound metabolic process//organonitrogen compound metabolic process//nucleoside monophosphate metabolic process//ribonucleoside monoph…	--	--	GO:0016651//GO:0003674//GO:0016491//GO:0003824	oxidoreductase activity, acting on NAD(P)H//molecular_function//oxidoreductase activity//catalytic activity
ENSG00000169083	54.5291	23.4509	1.2174	0.00037546	0.017757	AR	chrX	+	67544032	67730619	6934	protein_coding	androgen receptor [Source:HGNC Symbol;Acc:644]	AR, AIS, DHTR, HUMARA, HYSP1, KD, NR3C4, SBMA, SMAX1, TFM; androgen receptor; K08557 androgen receptor	GO:0044267//GO:0019222//GO:0008150//GO:0045893//GO:0009059//GO:1902680//GO:0018130//GO:0044699//GO:1901576//GO:0031325//GO:0045935//GO:0016071//GO:0009893//GO:0043170//GO:2000112//GO:0031323//GO:0010556//GO:0044260//GO:0006518//GO:0006811//GO:2001141//GO:0030518//GO:0051179//GO:0044238//GO:0044249//GO:0009987//GO:0006725//GO:0019438//GO:0006139//GO:0010628//GO:0006355//GO:1901564//GO:0001522//GO:…	cellular protein metabolic process//regulation of metabolic process//biological_process//positive regulation of transcription, DNA-templated//macromolecule biosynthetic process//positive regulation of RNA biosynthetic process//heterocycle biosynthetic process//single-organism process//organic substance biosynthetic process//positive regulation of cellular metabolic process//positive regulation of…	GO:0043228//GO:0044428//GO:0043232//GO:0016020//GO:1990204//GO:0043233//GO:0005575//GO:0031981//GO:0032991//GO:0044436//GO:0043227//GO:0005737//GO:0009579//GO:0016592//GO:0009523//GO:0005623//GO:0043226//GO:0000123//GO:0000124//GO:0044424//GO:0044444//GO:0043234//GO:0005654//GO:0044425//GO:0034357//GO:0043229//GO:1902493//GO:1902494//GO:1990234//GO:0044446//GO:0098796//GO:0005622//GO:0042651//GO:…	non-membrane-bounded organelle//nuclear part//intracellular non-membrane-bounded organelle//membrane//oxidoreductase complex//organelle lumen//cellular_component//nuclear lumen//macromolecular complex//thylakoid part//membrane-bounded organelle//cytoplasm//thylakoid//mediator complex//photosystem II//cell//organelle//histone acetyltransferase complex//SAGA complex//intracellular part//cytoplasmic…	GO:0000989//GO:0046914//GO:0003676//GO:0003700//GO:0003674//GO:0043167//GO:0004879//GO:0005488//GO:0000988//GO:0004882//GO:0016787//GO:1901363//GO:0016866//GO:0097159//GO:0001071//GO:0000981//GO:0003712//GO:0003735//GO:0043169//GO:0046872//GO:0003677//GO:0005496//GO:0005509//GO:0060089//GO:0003824//GO:0016853//GO:0043565//GO:0003707//GO:0008270//GO:0038023//GO:0008289//GO:0003723//GO:0001076//GO:…	transcription factor activity, transcription factor binding//transition metal ion binding//nucleic acid binding//transcription factor activity, sequence-specific DNA binding//molecular_function//ion binding//RNA polymerase II transcription factor activity, ligand-activated sequence-specific DNA binding//binding//transcription factor activity, protein binding//androgen receptor activity//hydrolase…
ENSG00000147251	96.421	42.04	1.1976	3.0341e-06	0.00026394	DOCK11	chrX	+	118495898	118686163	476	protein_coding	dedicator of cytokinesis 11 [Source:HGNC Symbol;Acc:23483]	DOCK11, ACG, ZIZ2, bB128O4,1; dedicator of cytokinesis 11	--	--	--	--	--	--
ENSG00000101928	61.7915	29.3749	1.0728	0.00062671	0.027062	MOSPD1	chrX	-	134887626	134915267	1567	protein_coding	motile sperm domain containing 1 [Source:HGNC Symbol;Acc:25235]	MOSPD1, DJ473B4; motile sperm domain containing 1	--	--	--	--	GO:0005198//GO:0003674	structural molecule activity//molecular_function
ENSG00000147224	290.576	139.807	1.0555	2.5144e-13	6.3088e-11	PRPS1	chrX	+	107628424	107651026	1087	protein_coding	phosphoribosyl pyrophosphate synthetase 1 [Source:HGNC Symbol;Acc:9462]	PRPS2, PRSII; phosphoribosyl pyrophosphate synthetase 2 (EC:2,7,6,1); K00948 ribose-phosphate pyrophosphokinase [EC:2,7,6,1]	GO:0034641//GO:1901360//GO:0006753//GO:0009058//GO:0008152//GO:0034654//GO:0044237//GO:1901657//GO:0044271//GO:0044763//GO:0090407//GO:0055086//GO:0006793//GO:1901135//GO:0044281//GO:0046483//GO:0006807//GO:1901362//GO:1901564//GO:0006139//GO:0019637//GO:0019438//GO:0006725//GO:0009987//GO:0044249//GO:0044238//GO:0006796//GO:0071704//GO:0044711//GO:0044710//GO:1901576//GO:0044699//GO:0018130//GO:…	cellular nitrogen compound metabolic process//organic cyclic compound metabolic process//nucleoside phosphate metabolic process//biosynthetic process//metabolic process//nucleobase-containing compound biosynthetic process//cellular metabolic process//glycosyl compound metabolic process//cellular nitrogen compound biosynthetic process//single-organism cellular process//organophosphate biosynthetic…	--	--	GO:0016778//GO:0003824//GO:0043169//GO:0046872//GO:0016740//GO:0005488//GO:0004749//GO:0043167//GO:0003674//GO:0016772//GO:0000287	diphosphotransferase activity//catalytic activity//cation binding//metal ion binding//transferase activity//binding//ribose phosphate diphosphokinase activity//ion binding//molecular_function//transferase activity, transferring phosphorus-containing groups//magnesium ion binding

## Sheet: PC9GR2vsPC9
GeneId	PC9_GR2	PC9	log2_fold	pval	qval	GeneName	Chr	Strand	Start	End	Length	Function	Gene_Description	KEGG_Info	Biological_process	Biological_Process_Info	Cellular_component	Cellular_component_Info	Molecular_Function	Molecular_Function_Info
ENSG00000237973	61.575	32.0916	0.94015	0.001773	0.027827	MIR6723	chr1	+	631074	632616	1543	unprocessed_pseudogene	hsa-mir-6723 [Source:miRBase;Acc:MI0022558]	COX1, COI, MTCO1, MT-CO1; cytochrome c oxidase subunit I; K02256 cytochrome c oxidase subunit 1 [EC:1,9,3,1]	--	--	--	--	--	--
ENSG00000117115	23.4772	56.0368	-1.2551	0.00025553	0.0057085	PADI2	chr1	-	17066761	17119435	2517	protein_coding	peptidyl arginine deiminase, type II [Source:HGNC Symbol;Acc:18341]	PADI2, PAD-H19, PAD2, PDI2; peptidyl arginine deiminase, type II (EC:3,5,3,15); K01481 protein-arginine deiminase [EC:3,5,3,15]	GO:0044767//GO:0044237//GO:0006575//GO:0044763//GO:0018195//GO:0006520//GO:1901566//GO:0016053//GO:0000052//GO:0009058//GO:0008652//GO:0045596//GO:0032502//GO:0008152//GO:0019240//GO:0018101//GO:0043436//GO:0048869//GO:0042398//GO:0044281//GO:0045595//GO:0043412//GO:0019752//GO:0048523//GO:0019538//GO:0050789//GO:0050794//GO:0065007//GO:0071704//GO:0044711//GO:0044710//GO:0046394//GO:0050793//GO:…	single-organism developmental process//cellular metabolic process//cellular modified amino acid metabolic process//single-organism cellular process//peptidyl-arginine modification//cellular amino acid metabolic process//organonitrogen compound biosynthetic process//organic acid biosynthetic process//citrulline metabolic process//biosynthetic process//cellular amino acid biosynthetic process//nega…	GO:0044464//GO:0005622//GO:0044424//GO:0005623//GO:0005737//GO:0005575	cell part//intracellular//intracellular part//cell//cytoplasm//cellular_component	GO:0016813//GO:0004668//GO:0003824//GO:0005509//GO:0043169//GO:0046872//GO:0016810//GO:0016787//GO:0005488//GO:0043167//GO:0003674	hydrolase activity, acting on carbon-nitrogen (but not peptide) bonds, in linear amidines//protein-arginine deiminase activity//catalytic activity//calcium ion binding//cation binding//metal ion binding//hydrolase activity, acting on carbon-nitrogen (but not peptide) bonds//hydrolase activity//binding//ion binding//molecular_function
ENSG00000162545	55.6705	128.49	-1.2067	8.0718e-08	4.1591e-06	CAMK2N1	chr1	-	20482391	20486220	1329	protein_coding	calcium/calmodulin-dependent protein kinase II inhibitor 1 [Source:HGNC Symbol;Acc:24190]	CAMK2N1, PRO1489; calcium/calmodulin-dependent protein kinase II inhibitor 1	--	--	--	--	GO:0019210//GO:0030234//GO:0003674//GO:0019887//GO:0004857//GO:0004860//GO:0098772//GO:0019207	kinase inhibitor activity//enzyme regulator activity//molecular_function//protein kinase regulator activity//enzyme inhibitor activity//protein kinase inhibitor activity//molecular function regulator//kinase regulator activity
ENSG00000158825	149.392	48.4253	1.6253	1.1628e-13	1.3221e-11	CDA	chr1	+	20588948	20618908	457	protein_coding	cytidine deaminase [Source:HGNC Symbol;Acc:1712]	CDA, CDD; cytidine deaminase (EC:3,5,4,5); K01489 cytidine deaminase [EC:3,5,4,5]	GO:0006725//GO:0009056//GO:0044238//GO:0009987//GO:0046131//GO:0006807//GO:0042454//GO:1901564//GO:0006139//GO:0072529//GO:0044710//GO:0046700//GO:0072527//GO:0071704//GO:0006216//GO:0044248//GO:0008150//GO:0044699//GO:1901565//GO:0046135//GO:0019439//GO:0044270//GO:0009116//GO:0009972//GO:1901360//GO:0008152//GO:0034641//GO:1901658//GO:0009164//GO:0044763//GO:1901575//GO:1901136//GO:1901657//GO:…	cellular aromatic compound metabolic process//catabolic process//primary metabolic process//cellular process//pyrimidine ribonucleoside metabolic process//nitrogen compound metabolic process//ribonucleoside catabolic process//organonitrogen compound metabolic process//nucleobase-containing compound metabolic process//pyrimidine-containing compound catabolic process//single-organism metabolic proc…	--	--	GO:0016810//GO:0003674//GO:0046914//GO:0005488//GO:0043167//GO:0016787//GO:0019239//GO:0016814//GO:0046872//GO:0043169//GO:0003824//GO:0004126//GO:0008270	hydrolase activity, acting on carbon-nitrogen (but not peptide) bonds//molecular_function//transition metal ion binding//binding//ion binding//hydrolase activity//deaminase activity//hydrolase activity, acting on carbon-nitrogen (but not peptide) bonds, in cyclic amidines//metal ion binding//cation binding//catalytic activity//cytidine deaminase activity//zinc ion binding
ENSG00000142798	195.081	76.7729	1.3454	1.5341e-13	1.7121e-11	HSPG2	chr1	-	21822245	21937297	1331	protein_coding	heparan sulfate proteoglycan 2 [Source:HGNC Symbol;Acc:5273]	HSPG2, HSPG, PLC, PRCAN, SJA, SJS, SJS1; heparan sulfate proteoglycan 2; K06255 heparan sulfate proteoglycan 2 (perlecan)	--	--	--	--	--	--
ENSG00000175793	1005.87	382.548	1.3947	1.554e-66	1.568e-63	SFN	chr1	+	26863138	26864457	1320	protein_coding	stratifin [Source:HGNC Symbol;Acc:10773]	SFN, YWHAS; stratifin; K06644 stratifin	--	--	--	--	GO:0005515//GO:0005488//GO:0003674	protein binding//binding//molecular_function
ENSG00000126705	94.9398	40.567	1.2267	1.5877e-06	6.408e-05	AHDC1	chr1	-	27534035	27604431	4929	protein_coding	AT hook, DNA binding motif, containing 1 [Source:HGNC Symbol;Acc:25230]	AHDC1, MRD25; AT hook, DNA binding motif, containing 1	GO:0080090//GO:1903506//GO:0046483//GO:0010468//GO:0060255//GO:0050794//GO:0050789//GO:0097659//GO:0090304//GO:0044271//GO:0044237//GO:0010467//GO:0016070//GO:0034654//GO:0008152//GO:0009058//GO:1901360//GO:0019219//GO:0051171//GO:0006351//GO:0034641//GO:0043170//GO:0031323//GO:0010556//GO:2000112//GO:2001141//GO:0044260//GO:0008150//GO:0019222//GO:0009059//GO:1901576//GO:0018130//GO:0032774//GO:…	regulation of primary metabolic process//regulation of nucleic acid-templated transcription//heterocycle metabolic process//regulation of gene expression//regulation of macromolecule metabolic process//regulation of cellular process//regulation of biological process//nucleic acid-templated transcription//nucleic acid metabolic process//cellular nitrogen compound biosynthetic process//cellular met…	--	--	--	--
ENSG00000242125	35.2861	77.9249	-1.143	6.3686e-05	0.0017194	SNHG3	chr1	+	28505980	28510892	2063	sense_intronic	small nucleolar RNA host gene 3 (non-protein coding) [Source:HGNC Symbol;Acc:10118]	AMBRA1, DCAF3, WDR94; autophagy/beclin-1 regulator 1; K17985 activating molecule in BECN1-regulated autophagy protein 1	--	--	--	--	--	--
ENSG00000060688	30.8344	60.5214	-0.97291	0.0020596	0.031529	SNRNP40	chr1	-	31259568	31296782	1110	protein_coding	small nuclear ribonucleoprotein 40kDa (U5) [Source:HGNC Symbol;Acc:30857]	--	--	--	--	--	GO:0005488//GO:0003674//GO:0005515	binding//molecular_function//protein binding
ENSG00000163874	70.5254	25.2207	1.4835	1.8031e-06	7.1937e-05	ZC3H12A	chr1	+	37474552	37484379	1643	protein_coding	zinc finger CCCH-type containing 12A [Source:HGNC Symbol;Acc:26259]	ZC3H12A, MCPIP, MCPIP1, dJ423B22,1; zinc finger CCCH-type containing 12A; K18668 ribonuclease ZC3H12 [EC:3,1,-,-]	--	--	--	--	--	--
ENSG00000142949	631.12	337.661	0.90234	3.7769e-22	8.3913e-20	PTPRF	chr1	+	43525187	43623666	1732	protein_coding	protein tyrosine phosphatase, receptor type, F [Source:HGNC Symbol;Acc:9670]	PTPRF, BNAH2, LAR; protein tyrosine phosphatase, receptor type, F (EC:3,1,3,48); K05695 receptor-type tyrosine-protein phosphatase F [EC:3,1,3,48]	--	--	--	--	--	--
ENSG00000117410	42.9244	84.9192	-0.98429	0.0002275	0.0051586	ATP6V0B	chr1	+	43974487	43978295	1270	protein_coding	ATPase, H+ transporting, lysosomal 21kDa, V0 subunit b [Source:HGNC Symbol;Acc:861]	--	GO:0034220//GO:0006810//GO:0098655//GO:1902600//GO:0044765//GO:0098660//GO:0006812//GO:0051234//GO:0044763//GO:0098662//GO:0006818//GO:0055085//GO:0015992//GO:0006811//GO:0008150//GO:0015672//GO:0015988//GO:0044699//GO:1902578//GO:0015991//GO:0009987//GO:0051179	ion transmembrane transport//transport//cation transmembrane transport//hydrogen ion transmembrane transport//single-organism transport//inorganic ion transmembrane transport//cation transport//establishment of localization//single-organism cellular process//inorganic cation transmembrane transport//hydrogen transport//transmembrane transport//proton transport//ion transport//biological_process//…	GO:0098796//GO:0043234//GO:0044425//GO:0005575//GO:0032991//GO:0033177//GO:0016020//GO:0016469	membrane protein complex//protein complex//membrane part//cellular_component//macromolecular complex//proton-transporting two-sector ATPase complex, proton-transporting domain//membrane//proton-transporting two-sector ATPase complex	GO:0015075//GO:0015078//GO:0022892//GO:0008324//GO:0022857//GO:0015077//GO:0005215//GO:0003674//GO:0022891//GO:0022890	ion transmembrane transporter activity//hydrogen ion transmembrane transporter activity//substrate-specific transporter activity//cation transmembrane transporter activity//transmembrane transporter activity//monovalent inorganic cation transmembrane transporter activity//transporter activity//molecular_function//substrate-specific transmembrane transporter activity//inorganic cation transmembran…
ENSG00000086015	166.59	72.2883	1.2045	3.642e-10	2.7138e-08	MAST2	chr1	+	45786987	46036124	1587	protein_coding	microtubule associated serine/threonine kinase 2 [Source:HGNC Symbol;Acc:19035]	MAST2, MAST205, MTSSK; microtubule associated serine/threonine kinase 2 (EC:2,7,11,1); K08789 microtubule-associated serine/threonine kinase [EC:2,7,11,1]	GO:0006793//GO:0043412//GO:0019538//GO:0044237//GO:0008152//GO:0044260//GO:0016310//GO:0043170//GO:0006464//GO:0036211//GO:0008150//GO:0044267//GO:0071704//GO:0006796//GO:0006468//GO:0044238//GO:0009987	phosphorus metabolic process//macromolecule modification//protein metabolic process//cellular metabolic process//metabolic process//cellular macromolecule metabolic process//phosphorylation//macromolecule metabolic process//cellular protein modification process//protein modification process//biological_process//cellular protein metabolic process//organic substance metabolic process//phosphate-con…	--	--	GO:0035639//GO:0001883//GO:0016740//GO:0032553//GO:0003824//GO:0032549//GO:0001882//GO:0032550//GO:0043168//GO:0016773//GO:0004674//GO:0097367//GO:0004672//GO:0017076//GO:1901363//GO:0016301//GO:0005488//GO:1901265//GO:0043167//GO:0003674//GO:0016772//GO:0005524//GO:0097159//GO:0036094//GO:0032555//GO:0000166//GO:0030554//GO:0032559	purine ribonucleoside triphosphate binding//purine nucleoside binding//transferase activity//ribonucleotide binding//catalytic activity//ribonucleoside binding//nucleoside binding//purine ribonucleoside binding//anion binding//phosphotransferase activity, alcohol group as acceptor//protein serine/threonine kinase activity//carbohydrate derivative binding//protein kinase activity//purine nucleotid…
ENSG00000117472	23.4772	165.642	-2.8187	2.0626e-27	6.4871e-25	TSPAN1	chr1	+	46175073	46185958	478	protein_coding	tetraspanin 1 [Source:HGNC Symbol;Acc:20657]	TSPAN1, NET1, TM4C, TM4SF; tetraspanin 1; K17348 tetraspanin-1	--	--	GO:0016021//GO:0044425//GO:0031224//GO:0005575//GO:0016020	integral component of membrane//membrane part//intrinsic component of membrane//cellular_component//membrane	--	--
ENSG00000117859	266.778	142.561	0.90407	2.9638e-10	2.229e-08	OSBPL9	chr1	+	51577179	51798427	2703	protein_coding	oxysterol binding protein-like 9 [Source:HGNC Symbol;Acc:16386]	--	GO:0009889//GO:0044710//GO:0032774//GO:0065007//GO:0071704//GO:0006289//GO:0034645//GO:0006281//GO:0051252//GO:0050896//GO:0051716//GO:0006725//GO:0019438//GO:0044238//GO:0044249//GO:0009987//GO:0031326//GO:1901362//GO:0006807//GO:0006355//GO:0006139//GO:0006974//GO:0043170//GO:2001141//GO:0044260//GO:0031323//GO:0010556//GO:2000112//GO:0008150//GO:0055114//GO:0019222//GO:1901576//GO:0044699//GO:…	regulation of biosynthetic process//single-organism metabolic process//RNA biosynthetic process//biological regulation//organic substance metabolic process//nucleotide-excision repair//cellular macromolecule biosynthetic process//DNA repair//regulation of RNA metabolic process//response to stimulus//cellular response to stimulus//cellular aromatic compound metabolic process//aromatic compound bio…	GO:0043226//GO:0044424//GO:0043227//GO:0005623//GO:0005575//GO:0032991//GO:0044428//GO:0000439//GO:0044422//GO:0044464//GO:0005634//GO:0043231//GO:0005622//GO:0044446//GO:0043234//GO:0043229	organelle//intracellular part//membrane-bounded organelle//cell//cellular_component//macromolecular complex//nuclear part//core TFIIH complex//organelle part//cell part//nucleus//intracellular membrane-bounded organelle//intracellular//intracellular organelle part//protein complex//intracellular organelle	GO:0003674//GO:0016491//GO:0016638//GO:0003824	molecular_function//oxidoreductase activity//oxidoreductase activity, acting on the CH-NH2 group of donors//catalytic activity
ENSG00000081870	45.0332	104.339	-1.2122	1.2169e-06	5.0808e-05	HSPB11	chr1	-	53916574	53945929	649	protein_coding	heat shock protein family B (small), member 11 [Source:HGNC Symbol;Acc:25019]	HSPB11, C1orf41, HSPCO34, IFT25, PP25; heat shock protein family B (small), member 11	GO:0007155//GO:0008150//GO:0022610	cell adhesion//biological_process//biological adhesion	--	--	--	--
ENSG00000116209	81.0691	151.735	-0.90433	4.5672e-06	0.00016672	TMEM59	chr1	-	54031663	54053504	1570	protein_coding	transmembrane protein 59 [Source:HGNC Symbol;Acc:1239]	--	--	--	--	--	--	--
ENSG00000169174	274.088	104.627	1.3894	3.0485e-19	5.4685e-17	PCSK9	chr1	+	55039548	55064852	1484	protein_coding	proprotein convertase subtilisin/kexin type 9 [Source:HGNC Symbol;Acc:20001]	PCSK9, FH3, HCHOLA3, LDLCQ1, NARC-1, NARC1, PC9; proprotein convertase subtilisin/kexin type 9; K13050 proprotein convertase subtilisin/kexin type 9 [EC:3,4,21,-]	GO:0008152//GO:0006508//GO:0019538//GO:0071704//GO:0044238//GO:0043170//GO:0008150	metabolic process//proteolysis//protein metabolic process//organic substance metabolic process//primary metabolic process//macromolecule metabolic process//biological_process	--	--	GO:0017171//GO:0008233//GO:0070011//GO:0008236//GO:0004175//GO:0003824//GO:0016787//GO:0003674//GO:0004252	serine hydrolase activity//peptidase activity//peptidase activity, acting on L-amino acid peptides//serine-type peptidase activity//endopeptidase activity//catalytic activity//hydrolase activity//molecular_function//serine-type endopeptidase activity
ENSG00000177606	671.233	334.122	1.0064	1.0101e-27	3.2616e-25	JUN	chr1	-	58780788	58784327	3540	protein_coding	jun proto-oncogene [Source:HGNC Symbol;Acc:6204]	JUN, AP-1, AP1, c-Jun; jun proto-oncogene; K04448 transcription factor AP-1	GO:0060255//GO:0050794//GO:0097659//GO:0043043//GO:0050789//GO:0090304//GO:0019538//GO:0034660//GO:0043603//GO:0043038//GO:0046483//GO:0080090//GO:1903506//GO:0019752//GO:0000003//GO:0044281//GO:0000281//GO:0022607//GO:0043436//GO:0010468//GO:1902410//GO:0006412//GO:0019954//GO:0008152//GO:0071840//GO:1901360//GO:0009058//GO:0051171//GO:0006351//GO:0019219//GO:0000910//GO:1901566//GO:0034641//GO:…	regulation of macromolecule metabolic process//regulation of cellular process//nucleic acid-templated transcription//peptide biosynthetic process//regulation of biological process//nucleic acid metabolic process//protein metabolic process//ncRNA metabolic process//cellular amide metabolic process//amino acid activation//heterocycle metabolic process//regulation of primary metabolic process//regul…	GO:0043229//GO:0005622//GO:0043231//GO:0005634//GO:0044464//GO:0005575//GO:0005737//GO:0043227//GO:0005623//GO:0043226//GO:0044424	intracellular organelle//intracellular//intracellular membrane-bounded organelle//nucleus//cell part//cellular_component//cytoplasm//membrane-bounded organelle//cell//organelle//intracellular part	GO:0032549//GO:0016874//GO:0003677//GO:0003824//GO:0043565//GO:0032553//GO:0001883//GO:0035639//GO:0097367//GO:0004828//GO:0043168//GO:0032550//GO:0001882//GO:0003700//GO:0003674//GO:0003676//GO:0004812//GO:0043167//GO:1901265//GO:0005488//GO:1901363//GO:0016876//GO:0017076//GO:0032559//GO:0030554//GO:0000166//GO:0032555//GO:0036094//GO:0097159//GO:0005524//GO:0016875//GO:0001071	ribonucleoside binding//ligase activity//DNA binding//catalytic activity//sequence-specific DNA binding//ribonucleotide binding//purine nucleoside binding//purine ribonucleoside triphosphate binding//carbohydrate derivative binding//serine-tRNA ligase activity//anion binding//purine ribonucleoside binding//nucleoside binding//transcription factor activity, sequence-specific DNA binding//molecular…
ENSG00000162599	20.197	58.7522	-1.5405	1.1624e-05	0.00038666	NFIA	chr1	+	60865259	61462793	7491	protein_coding	nuclear factor I/A [Source:HGNC Symbol;Acc:7784]	NFIA, CTF, NF-I/A, NF1-A, NFI-A, NFI-L; nuclear factor I/A; K09168 nuclear factor I/A	GO:0034641//GO:0051171//GO:0006351//GO:0019219//GO:1901360//GO:0009058//GO:0008152//GO:0034654//GO:0016070//GO:0010467//GO:0044237//GO:0044271//GO:0006259//GO:0090304//GO:0097659//GO:0050789//GO:0060255//GO:0050794//GO:0010468//GO:0006260//GO:0046483//GO:0080090//GO:1903506//GO:0006807//GO:1901362//GO:0031326//GO:0006139//GO:0006355//GO:0044249//GO:0009987//GO:0044238//GO:0019438//GO:0006725//GO:…	cellular nitrogen compound metabolic process//regulation of nitrogen compound metabolic process//transcription, DNA-templated//regulation of nucleobase-containing compound metabolic process//organic cyclic compound metabolic process//biosynthetic process//metabolic process//nucleobase-containing compound biosynthetic process//RNA metabolic process//gene expression//cellular metabolic process//cel…	GO:0044464//GO:0005634//GO:0043229//GO:0005622//GO:0043231//GO:0005623//GO:0043227//GO:0044424//GO:0043226//GO:0005575	cell part//nucleus//intracellular organelle//intracellular//intracellular membrane-bounded organelle//cell//membrane-bounded organelle//intracellular part//organelle//cellular_component	GO:0003677//GO:0001071//GO:0097159//GO:0005488//GO:0003674//GO:0003700//GO:0003676//GO:1901363	DNA binding//nucleic acid binding transcription factor activity//organic cyclic compound binding//binding//molecular_function//transcription factor activity, sequence-specific DNA binding//nucleic acid binding//heterocyclic compound binding
ENSG00000142856	24.1333	53.9796	-1.1614	0.00074708	0.013706	ITGB3BP	chr1	-	63440770	63593721	909	protein_coding	integrin beta 3 binding protein (beta3-endonexin) [Source:HGNC Symbol;Acc:6157]	--	GO:0031497//GO:0010468//GO:0070271//GO:0022607//GO:0006461//GO:0061641//GO:0046483//GO:0043486//GO:0080090//GO:1903506//GO:0006338//GO:0043933//GO:0006333//GO:0090304//GO:0050789//GO:0097659//GO:0060255//GO:0050794//GO:0034654//GO:0031055//GO:0044237//GO:0016070//GO:0010467//GO:0006323//GO:0034622//GO:0043044//GO:0016568//GO:0044271//GO:0006325//GO:0044085//GO:0034724//GO:0034641//GO:0006334//GO:…	chromatin assembly//regulation of gene expression//protein complex biogenesis//cellular component assembly//protein complex assembly//CENP-A containing chromatin organization//heterocycle metabolic process//histone exchange//regulation of primary metabolic process//regulation of nucleic acid-templated transcription//chromatin remodeling//macromolecular complex subunit organization//chromatin asse…	--	--	--	--
ENSG00000116717	219.355	97.3444	1.1721	1.8947e-12	1.9119e-10	GADD45A	chr1	+	67685061	67688338	678	protein_coding	growth arrest and DNA-damage-inducible, alpha [Source:HGNC Symbol;Acc:4095]	GADD45A, DDIT1, GADD45; growth arrest and DNA-damage-inducible, alpha; K04402 growth arrest and DNA-damage-inducible protein	--	--	--	--	--	--
ENSG00000116729	89.9257	19.4606	2.2082	1.7612e-12	1.7921e-10	WLS	chr1	-	68098473	68233120	978	protein_coding	wntless homolog (Drosophila) [Source:HGNC Symbol;Acc:30238]	WLS, C1orf139, EVI, GPR177, MRP, mig-14; wntless Wnt ligand secretion mediator	GO:1901360//GO:0009058//GO:0008152//GO:0034641//GO:0006351//GO:0051171//GO:0019219//GO:0044271//GO:0034654//GO:0016070//GO:0010467//GO:0044237//GO:0097659//GO:0050789//GO:0050794//GO:0060255//GO:0090304//GO:0046483//GO:1903506//GO:0080090//GO:0010468//GO:0009987//GO:0044249//GO:0044238//GO:0019438//GO:0006725//GO:0006807//GO:0031326//GO:1901362//GO:0006139//GO:0006355//GO:0009889//GO:0032774//GO:…	organic cyclic compound metabolic process//biosynthetic process//metabolic process//cellular nitrogen compound metabolic process//transcription, DNA-templated//regulation of nitrogen compound metabolic process//regulation of nucleobase-containing compound metabolic process//cellular nitrogen compound biosynthetic process//nucleobase-containing compound biosynthetic process//RNA metabolic process/…	--	--	--	--
ENSG00000117114	55.0145	16.1692	1.7666	1.8195e-06	7.2471e-05	LPHN2	chr1	+	81306160	81992436	2046	protein_coding	latrophilin 2 [Source:HGNC Symbol;Acc:18582]	LPHN2, CIRL2, CL2, LEC1, LPHH1, ADGRL2; latrophilin 2; K04593 latrophilin 2	GO:0008150//GO:0044699//GO:0009987//GO:0007154//GO:0065007//GO:0007165//GO:0051716//GO:0050896//GO:0050789//GO:0007186//GO:0050794//GO:0023052//GO:0044700//GO:0044763	biological_process//single-organism process//cellular process//cell communication//biological regulation//signal transduction//cellular response to stimulus//response to stimulus//regulation of biological process//G-protein coupled receptor signaling pathway//regulation of cellular process//signaling//single organism signaling//single-organism cellular process	GO:0016020//GO:0005575//GO:0031224//GO:0044425//GO:0016021	membrane//cellular_component//intrinsic component of membrane//membrane part//integral component of membrane	GO:0003674//GO:0004930//GO:0004888//GO:0060089//GO:0038023//GO:0004871//GO:0004872	molecular_function//G-protein coupled receptor activity//transmembrane signaling receptor activity//molecular transducer activity//signaling receptor activity//signal transducer activity//receptor activity
ENSG00000198691	114.949	247.722	-1.1077	3.6736e-12	3.5728e-10	ABCA4	chr1	-	93992835	94121132	485	protein_coding	ATP-binding cassette, sub-family A (ABC1), member 4 [Source:HGNC Symbol;Acc:34]	ABCA4, ABC10, ABCR, ARMD2, CORD3, FFM, RMP, RP19, STGD, STGD1; ATP-binding cassette, sub-family A (ABC1), member 4; K05644 ATP-binding cassette, subfamily A (ABC1), member 4	GO:0034613//GO:0071702//GO:0006613//GO:1902578//GO:0008104//GO:0006614//GO:0044802//GO:1902582//GO:0051179//GO:0009987//GO:0046907//GO:0016043//GO:0006886//GO:0006605//GO:0051641//GO:0008150//GO:0045184//GO:0015031//GO:0044699//GO:0051649//GO:0033365//GO:0070727//GO:0051234//GO:0072599//GO:0044763//GO:0016482//GO:0071840//GO:0070972//GO:1902580//GO:0072657//GO:0033036//GO:0006612//GO:0061024//GO:…	cellular protein localization//organic substance transport//cotranslational protein targeting to membrane//single-organism localization//protein localization//SRP-dependent cotranslational protein targeting to membrane//single-organism membrane organization//single-organism intracellular transport//localization//cellular process//intracellular transport//cellular component organization//intracell…	GO:0005575//GO:0019012	cellular_component//virion	GO:0005524//GO:0036094//GO:0097159//GO:0019001//GO:0030554//GO:0032559//GO:0017111//GO:0000166//GO:0032555//GO:0016462//GO:0003924//GO:0016787//GO:0017076//GO:0016818//GO:1901363//GO:0003674//GO:0032561//GO:0005488//GO:0043167//GO:1901265//GO:0016887//GO:0043168//GO:0005525//GO:0001882//GO:0016817//GO:0032550//GO:0097367//GO:0032553//GO:0035639//GO:0001883//GO:0032549//GO:0003824	ATP binding//small molecule binding//organic cyclic compound binding//guanyl nucleotide binding//adenyl nucleotide binding//adenyl ribonucleotide binding//nucleoside-triphosphatase activity//nucleotide binding//purine ribonucleotide binding//pyrophosphatase activity//GTPase activity//hydrolase activity//purine nucleotide binding//hydrolase activity, acting on acid anhydrides, in phosphorus-contai…
ENSG00000188641	37.5823	74.0574	-0.97859	0.0006134	0.011651	DPYD	chr1	-	97077743	97921049	1404	protein_coding	dihydropyrimidine dehydrogenase [Source:HGNC Symbol;Acc:3012]	--	--	--	--	--	GO:0003674//GO:0003824	molecular_function//catalytic activity
ENSG00000143106	127.039	241.345	-0.92582	3.6578e-09	2.3496e-07	PSMA5	chr1	-	109399031	109426427	3060	protein_coding	proteasome (prosome, macropain) subunit, alpha type, 5 [Source:HGNC Symbol;Acc:9534]	--	GO:0043170//GO:0019941//GO:0044260//GO:0044267//GO:0008150//GO:0071704//GO:0044248//GO:0009056//GO:0044238//GO:0009987//GO:0006508//GO:0043632//GO:0051603//GO:0030163//GO:0019538//GO:0044257//GO:0044265//GO:1901575//GO:0006511//GO:0044237//GO:0008152//GO:0009057	macromolecule metabolic process//modification-dependent protein catabolic process//cellular macromolecule metabolic process//cellular protein metabolic process//biological_process//organic substance metabolic process//cellular catabolic process//catabolic process//primary metabolic process//cellular process//proteolysis//modification-dependent macromolecule catabolic process//proteolysis involved…	GO:0019773//GO:0005575//GO:0032991//GO:0044424//GO:0005623//GO:0005622//GO:0043234//GO:0000502//GO:0005839//GO:0044464	proteasome core complex, alpha-subunit complex//cellular_component//macromolecular complex//intracellular part//cell//intracellular//protein complex//proteasome complex//proteasome core complex//cell part	GO:0016787//GO:0004298//GO:0003674//GO:0004175//GO:0003824//GO:0070003//GO:0070011//GO:0008233	hydrolase activity//threonine-type endopeptidase activity//molecular_function//endopeptidase activity//catalytic activity//threonine-type peptidase activity//peptidase activity, acting on L-amino acid peptides//peptidase activity
ENSG00000134202	198.455	394.479	-0.99114	1.3193e-15	1.8362e-13	GSTM3	chr1	-	109733932	109741038	3238	protein_coding	glutathione S-transferase mu 3 (brain) [Source:HGNC Symbol;Acc:4635]	GSTM3, GST5, GSTB, GSTM3-3, GTM3; glutathione S-transferase mu 3 (brain) (EC:2,5,1,18); K00799 glutathione S-transferase [EC:2,5,1,18]	--	--	--	--	GO:0005515//GO:0005488//GO:0003674	protein binding//binding//molecular_function
ENSG00000134248	30.9749	63.854	-1.0437	0.00078525	0.01429	LAMTOR5	chr1	-	110401249	110407942	1377	protein_coding	late endosomal/lysosomal adaptor, MAPK and MTOR activator 5 [Source:HGNC Symbol;Acc:17955]	--	--	--	--	--	--	--
ENSG00000143382	67.9949	27.031	1.3308	1.5358e-05	0.00049393	ADAMTSL4	chr1	+	150549369	150560937	1292	protein_coding	ADAMTS-like 4 [Source:HGNC Symbol;Acc:19706]	ADAMTSL4, ADAMTSL-4, ECTOL2, TSRC1; ADAMTS-like 4	--	--	GO:0005575//GO:0031012	cellular_component//extracellular matrix	GO:0003824//GO:0004175//GO:0008237//GO:0008233//GO:0070011//GO:0004222//GO:0003674//GO:0016787	catalytic activity//endopeptidase activity//metallopeptidase activity//peptidase activity//peptidase activity, acting on L-amino acid peptides//metalloendopeptidase activity//molecular_function//hydrolase activity
ENSG00000163220	1.92129	92.2015	-5.5846	2.355e-23	5.8794e-21	S100A9	chr1	+	153357854	153361027	384	protein_coding	S100 calcium binding protein A9 [Source:HGNC Symbol;Acc:10499]	S100A9, 60B8AG, CAGB, CFAG, CGLB, L1AG, LIAG, MAC387, MIF, MRP14, NIF, P14; S100 calcium binding protein A9	GO:0009987//GO:0007154//GO:0065007//GO:0051716//GO:0007165//GO:0050896//GO:0008150//GO:0044699//GO:0044700//GO:0044763//GO:0050789//GO:0050794//GO:0023052	cellular process//cell communication//biological regulation//cellular response to stimulus//signal transduction//response to stimulus//biological_process//single-organism process//single organism signaling//single-organism cellular process//regulation of biological process//regulation of cellular process//signaling	GO:0044421//GO:0031012//GO:0005575//GO:0005576//GO:0005578	extracellular region part//extracellular matrix//cellular_component//extracellular region//proteinaceous extracellular matrix	GO:0003674//GO:0005488//GO:0043167//GO:0043169//GO:0046872//GO:0005509	molecular_function//binding//ion binding//cation binding//metal ion binding//calcium ion binding
ENSG00000197956	303.704	781.594	-1.3638	3.7438e-48	2.3247e-45	S100A6	chr1	-	153534599	153536244	274	protein_coding	S100 calcium binding protein A6 [Source:HGNC Symbol;Acc:10496]	S100A6, 2A9, 5B10, CABP, CACY, PRA; S100 calcium binding protein A6	GO:0044763//GO:0044700//GO:0050789//GO:0050794//GO:0023052//GO:0065007//GO:0050896//GO:0007165//GO:0051716//GO:0007154//GO:0009987//GO:0044699//GO:0008150	single-organism cellular process//single organism signaling//regulation of biological process//regulation of cellular process//signaling//biological regulation//response to stimulus//signal transduction//cellular response to stimulus//cell communication//cellular process//single-organism process//biological_process	GO:0005576//GO:0005578//GO:0031012//GO:0044421//GO:0005575	extracellular region//proteinaceous extracellular matrix//extracellular matrix//extracellular region part//cellular_component	GO:0005509//GO:0046872//GO:0043169//GO:0005488//GO:0043167//GO:0003674	calcium ion binding//metal ion binding//cation binding//binding//ion binding//molecular_function
ENSG00000177954	210.17	416.038	-0.98516	3.1759e-16	4.6897e-14	RPS27	chr1	+	153990759	153992150	584	protein_coding	ribosomal protein S27 [Source:HGNC Symbol;Acc:10416]	--	GO:0044238//GO:0009987//GO:0044249//GO:1901564//GO:0006807//GO:0043604//GO:0034645//GO:0071704//GO:0008150//GO:0044267//GO:0009059//GO:1901576//GO:0043170//GO:0006518//GO:0044260//GO:0008152//GO:0009058//GO:1901566//GO:0034641//GO:0044271//GO:0044237//GO:0010467//GO:0043043//GO:0019538//GO:0043603//GO:0006412	primary metabolic process//cellular process//cellular biosynthetic process//organonitrogen compound metabolic process//nitrogen compound metabolic process//amide biosynthetic process//cellular macromolecule biosynthetic process//organic substance metabolic process//biological_process//cellular protein metabolic process//macromolecule biosynthetic process//organic substance biosynthetic process//m…	GO:0005737//GO:0005623//GO:0043226//GO:0044424//GO:0043228//GO:0043232//GO:0005575//GO:0032991//GO:0005840//GO:0044464//GO:0030529//GO:0044444//GO:0043229//GO:0005622	cytoplasm//cell//organelle//intracellular part//non-membrane-bounded organelle//intracellular non-membrane-bounded organelle//cellular_component//macromolecular complex//ribosome//cell part//ribonucleoprotein complex//cytoplasmic part//intracellular organelle//intracellular	GO:0003674//GO:0005198//GO:0003735	molecular_function//structural molecule activity//structural constituent of ribosome
ENSG00000173207	84.1619	163.091	-0.95444	6.4603e-07	2.8037e-05	CKS1B	chr1	+	154974653	154979249	816	protein_coding	CDC28 protein kinase regulatory subunit 1B [Source:HGNC Symbol;Acc:19083]	--	GO:0008150//GO:0044699//GO:0009987//GO:0007049//GO:0044763	biological_process//single-organism process//cellular process//cell cycle//single-organism cellular process	--	--	GO:0019887//GO:0003674//GO:0030234//GO:0016538//GO:0019207//GO:0098772	protein kinase regulator activity//molecular_function//enzyme regulator activity//cyclin-dependent protein serine/threonine kinase regulator activity//kinase regulator activity//molecular function regulator
ENSG00000185499	25.9608	56.9008	-1.1321	0.00069801	0.012904	MUC1	chr1	-	155185824	155192916	850	protein_coding	mucin 1, cell surface associated [Source:HGNC Symbol;Acc:7508]	--	--	--	GO:0019012//GO:0036338//GO:0005575//GO:0019031//GO:0016020//GO:0044423	virion//viral membrane//cellular_component//viral envelope//membrane//virion part	--	--
ENSG00000132680	30.3189	64.6357	-1.0921	0.00045121	0.0090907	KIAA0907	chr1	-	155913043	155934400	2920	protein_coding	KIAA0907 [Source:HGNC Symbol;Acc:29145]	--	--	--	--	--	--	--
ENSG00000234741	64.3398	149.596	-1.2173	5.5289e-09	3.4778e-07	GAS5	chr1	-	173863900	173868882	1026	processed_transcript	growth arrest-specific 5 (non-protein coding) [Source:HGNC Symbol;Acc:16355]	putative uncharacterized protein encoded by LINC00269-like	--	--	--	--	--	--
ENSG00000162783	278.212	126.268	1.1397	8.6225e-15	1.1166e-12	IER5	chr1	+	181088712	181092899	4188	protein_coding	immediate early response 5 [Source:HGNC Symbol;Acc:5393]	IER5, SBBI48; immediate early response 5	--	--	--	--	--	--
ENSG00000135862	342.364	163.461	1.0666	3.2171e-16	4.7218e-14	LAMC1	chr1	+	183023460	183145592	3059	protein_coding	laminin, gamma 1 (formerly LAMB2) [Source:HGNC Symbol;Acc:6492]	LAMC1, LAMB2; laminin, gamma 1 (formerly LAMB2); K05635 laminin, gamma 1	--	--	--	--	--	--
ENSG00000077152	43.8148	92.8598	-1.0836	2.9414e-05	0.00087725	UBE2T	chr1	-	202331657	202341980	326	protein_coding	ubiquitin-conjugating enzyme E2T (putative) [Source:HGNC Symbol;Acc:25009]	UBE2T, PIG50; ubiquitin-conjugating enzyme E2T (EC:6,3,2,19); K13960 ubiquitin-conjugating enzyme E2 T [EC:6,3,2,19]	GO:0051234//GO:0071702//GO:0044237//GO:0008104//GO:0071704//GO:0008152//GO:0009987//GO:0044238//GO:0051179//GO:0043412//GO:0043170//GO:0033036//GO:0044260//GO:0045184//GO:0044267//GO:0036211//GO:0008150//GO:0006810//GO:0019538//GO:0006464//GO:0015031	establishment of localization//organic substance transport//cellular metabolic process//protein localization//organic substance metabolic process//metabolic process//cellular process//primary metabolic process//localization//macromolecule modification//macromolecule metabolic process//macromolecule localization//cellular macromolecule metabolic process//establishment of protein localization//cell…	--	--	GO:0005515//GO:0016881//GO:0016879//GO:0016874//GO:0003674//GO:0005488//GO:0003824	protein binding//acid-amino acid ligase activity//ligase activity, forming carbon-nitrogen bonds//ligase activity//molecular_function//binding//catalytic activity
ENSG00000182004	79.1009	182.963	-1.2098	1.3984e-10	1.1251e-08	SNRPE	chr1	+	203861603	203870550	674	protein_coding	small nuclear ribonucleoprotein polypeptide E [Source:HGNC Symbol;Acc:11161]	SNRPE, B-raf, HYPT11, SME, Sm-E; small nuclear ribonucleoprotein polypeptide E; K11097 small nuclear ribonucleoprotein E	GO:0008152//GO:0044710//GO:0044699//GO:0008150//GO:0055114	metabolic process//single-organism metabolic process//single-organism process//biological_process//oxidation-reduction process	--	--	GO:0016491//GO:0003824//GO:0043169//GO:0046872//GO:0005488//GO:0043167//GO:0005507//GO:0046914//GO:0003674	oxidoreductase activity//catalytic activity//cation binding//metal ion binding//binding//ion binding//copper ion binding//transition metal ion binding//molecular_function
ENSG00000163545	65.9799	12.5898	2.3898	2.4296e-10	1.8561e-08	NUAK2	chr1	-	205302059	205321755	2455	protein_coding	NUAK family, SNF1-like kinase, 2 [Source:HGNC Symbol;Acc:29558]	NUAK2, SNARK; NUAK family, SNF1-like kinase, 2 (EC:2,7,11,1); K08800 NUAK family, SNF1-like kinase [EC:2,7,11,1]	GO:0043170//GO:0005975//GO:0008653//GO:0016310//GO:0044260//GO:0044723//GO:0008150//GO:0036211//GO:0044267//GO:0009059//GO:0006464//GO:1901576//GO:0044699//GO:0044255//GO:0016051//GO:0044710//GO:0034645//GO:0006796//GO:0071704//GO:0044711//GO:1903509//GO:0008610//GO:0044249//GO:0009987//GO:0044264//GO:0044238//GO:0006629//GO:0005976//GO:0006468//GO:0043412//GO:1901137//GO:0044262//GO:0006793//GO:…	macromolecule metabolic process//carbohydrate metabolic process//lipopolysaccharide metabolic process//phosphorylation//cellular macromolecule metabolic process//single-organism carbohydrate metabolic process//biological_process//protein modification process//cellular protein metabolic process//macromolecule biosynthetic process//cellular protein modification process//organic substance biosynthet…	GO:0005575//GO:0016020	cellular_component//membrane	GO:0016301//GO:1901363//GO:0017076//GO:0016772//GO:0003674//GO:1901265//GO:0043167//GO:0005488//GO:0097159//GO:0036094//GO:0005524//GO:0032559//GO:0030554//GO:0032555//GO:0000166//GO:0032553//GO:0001883//GO:0016740//GO:0035639//GO:0032549//GO:0003824//GO:0043168//GO:0032550//GO:0001882//GO:0004672//GO:0097367//GO:0016773	kinase activity//heterocyclic compound binding//purine nucleotide binding//transferase activity, transferring phosphorus-containing groups//molecular_function//nucleoside phosphate binding//ion binding//binding//organic cyclic compound binding//small molecule binding//ATP binding//adenyl ribonucleotide binding//adenyl nucleotide binding//purine ribonucleotide binding//nucleotide binding//ribonucl…
ENSG00000196352	54.7802	21.6001	1.3426	9.358e-05	0.002388	CD55	chr1	+	207321508	207360966	1421	protein_coding	CD55 molecule, decay accelerating factor for complement (Cromer blood group) [Source:HGNC Symbol;Acc:2665]	CD55, CR, CROM, DAF, TC; CD55 molecule, decay accelerating factor for complement (Cromer blood group); K04006 decay accelerating factor	--	--	--	--	--	--
ENSG00000230937	62.6997	156.714	-1.3216	1.8943e-10	1.4846e-08	MIR205HG	chr1	+	209428820	209432838	3006	processed_transcript	MIR205 host gene (non-protein coding) [Source:HGNC Symbol;Acc:43562]	MIR205HG, LINC00510; MIR205 host gene (non-protein coding)	--	--	--	--	--	--
ENSG00000196878	330.321	172.225	0.93958	4.588e-13	4.9163e-11	LAMB3	chr1	-	209614870	209652466	538	protein_coding	laminin, beta 3 [Source:HGNC Symbol;Acc:6490]	--	--	--	--	--	--	--
ENSG00000143476	30.1783	58.5465	-0.95607	0.0028251	0.040699	DTL	chr1	+	212035553	212107400	2165	protein_coding	denticleless E3 ubiquitin protein ligase homolog (Drosophila) [Source:HGNC Symbol;Acc:30288]	DTL, CDT2, DCAF2, L2DTL, RAMP; denticleless E3 ubiquitin protein ligase homolog (Drosophila); K11790 denticleless	--	--	--	--	--	--
ENSG00000162772	84.8179	7.11774	3.5749	2.6588e-18	4.4714e-16	ATF3	chr1	+	212565334	212620777	1420	protein_coding	activating transcription factor 3 [Source:HGNC Symbol;Acc:785]	ATF3; activating transcription factor 3; K09032 activating transcription factor 3	GO:0044710//GO:0009889//GO:0032774//GO:0071704//GO:0065007//GO:0051252//GO:0034645//GO:0009987//GO:0044249//GO:0044238//GO:0019438//GO:0006725//GO:0006807//GO:0031326//GO:1901362//GO:0006139//GO:0006355//GO:0043170//GO:0044260//GO:2001141//GO:2000112//GO:0010556//GO:0031323//GO:0019222//GO:0055114//GO:0008150//GO:0018130//GO:1901576//GO:0044699//GO:0009059//GO:0044271//GO:0034654//GO:0016070//GO:…	single-organism metabolic process//regulation of biosynthetic process//RNA biosynthetic process//organic substance metabolic process//biological regulation//regulation of RNA metabolic process//cellular macromolecule biosynthetic process//cellular process//cellular biosynthetic process//primary metabolic process//aromatic compound biosynthetic process//cellular aromatic compound metabolic process…	GO:0043226//GO:0044424//GO:0043227//GO:0005623//GO:0005575//GO:0044464//GO:0005634//GO:0005622//GO:0043231//GO:0043229	organelle//intracellular part//membrane-bounded organelle//cell//cellular_component//cell part//nucleus//intracellular//intracellular membrane-bounded organelle//intracellular organelle	GO:0097159//GO:0001071//GO:1901363//GO:0003674//GO:0003700//GO:0003676//GO:0005488//GO:0016679//GO:0016491//GO:0016682//GO:0005515//GO:0009916//GO:0043565//GO:0019865//GO:0044877//GO:0003677//GO:0032403//GO:0003824	organic cyclic compound binding//nucleic acid binding transcription factor activity//heterocyclic compound binding//molecular_function//transcription factor activity, sequence-specific DNA binding//nucleic acid binding//binding//oxidoreductase activity, acting on diphenols and related substances as donors//oxidoreductase activity//oxidoreductase activity, acting on diphenols and related substance…
ENSG00000092969	171.651	84.3843	1.0244	2.1845e-08	1.2389e-06	TGFB2	chr1	+	218346235	218444619	3416	protein_coding	transforming growth factor, beta 2 [Source:HGNC Symbol;Acc:11768]	TGFB2, LDS4, TGF-beta2; transforming growth factor, beta 2; K13376 transforming growth factor beta-2	GO:0040007//GO:0008150	growth//biological_process	--	--	GO:0005102//GO:0005515//GO:0005488//GO:0003674//GO:0008083	receptor binding//protein binding//binding//molecular_function//growth factor activity
ENSG00000119280	213.544	70.1488	1.606	1.394e-18	2.3774e-16	C1orf198	chr1	-	230837119	230869589	2790	protein_coding	chromosome 1 open reading frame 198 [Source:HGNC Symbol;Acc:25900]	C1orf198; chromosome 1 open reading frame 198	--	--	--	--	--	--
ENSG00000054277	75.6801	21.1475	1.8394	8.7549e-09	5.3004e-07	OPN3	chr1	-	241590102	241677376	1568	protein_coding	opsin 3 [Source:HGNC Symbol;Acc:14007]	OPN3, ECPN, PPP1R116; opsin 3; K04256 c-opsin	GO:0050794//GO:0023052//GO:0050789//GO:0008150//GO:0007186//GO:0006810//GO:0044699//GO:0044763//GO:0051234//GO:0007165//GO:0051716//GO:0050896//GO:0065007//GO:0051179//GO:0009987//GO:0044700//GO:0007154	regulation of cellular process//signaling//regulation of biological process//biological_process//G-protein coupled receptor signaling pathway//transport//single-organism process//single-organism cellular process//establishment of localization//signal transduction//cellular response to stimulus//response to stimulus//biological regulation//localization//cellular process//single organism signaling/…	GO:0005575//GO:0016020//GO:0044425//GO:0016021//GO:0031224	cellular_component//membrane//membrane part//integral component of membrane//intrinsic component of membrane	GO:0004930//GO:0038023//GO:0005215//GO:0003674//GO:0060089//GO:0004872//GO:0004888//GO:0004871	G-protein coupled receptor activity//signaling receptor activity//transporter activity//molecular_function//molecular transducer activity//receptor activity//transmembrane signaling receptor activity//signal transducer activity
ENSG00000143653	47.1419	98.949	-1.0697	1.9842e-05	0.00061604	SCCPDH	chr1	+	246724047	246768137	943	protein_coding	saccharopine dehydrogenase (putative) [Source:HGNC Symbol;Acc:24275]	SCCPDH, NET11; saccharopine dehydrogenase (putative) (EC:1,5,1,9)	GO:0008150//GO:0055114//GO:0044699//GO:0044710//GO:0009987//GO:0044237//GO:0008152	biological_process//oxidation-reduction process//single-organism process//single-organism metabolic process//cellular process//cellular metabolic process//metabolic process	--	--	GO:0003674//GO:0005488//GO:0003824//GO:0048037//GO:0016491//GO:0050662	molecular_function//binding//catalytic activity//cofactor binding//oxidoreductase activity//coenzyme binding
ENSG00000107937	44.2365	92.9009	-1.0705	3.5233e-05	0.0010231	GTPBP4	chr10	+	988019	1019936	2862	protein_coding	GTP binding protein 4 [Source:HGNC Symbol;Acc:21535]	GTPBP4, CRFG, NGB, NOG1; GTP binding protein 4; K06943 nucleolar GTP-binding protein	--	--	--	--	GO:0017076//GO:1901363//GO:0003674//GO:0032561//GO:0005488//GO:0043167//GO:1901265//GO:0036094//GO:0097159//GO:0019001//GO:0000166//GO:0032555//GO:0032553//GO:0035639//GO:0001883//GO:0032549//GO:0043168//GO:0005525//GO:0001882//GO:0032550//GO:0097367	purine nucleotide binding//heterocyclic compound binding//molecular_function//guanyl ribonucleotide binding//binding//ion binding//nucleoside phosphate binding//small molecule binding//organic cyclic compound binding//guanyl nucleotide binding//nucleotide binding//purine ribonucleotide binding//ribonucleotide binding//purine ribonucleoside triphosphate binding//purine nucleoside binding//ribonucl…
ENSG00000187134	1475.18	2777.94	-0.91313	3.2421e-87	5.2342e-84	AKR1C1	chr10	+	4963253	5107522	5584	protein_coding	aldo-keto reductase family 1, member C1 [Source:HGNC Symbol;Acc:384]	AKR1C1, 2-ALPHA-HSD, 20-ALPHA-HSD, C9, DD1, DD1/DD2, DDH, DDH1, H-37, HAKRC, HBAB, MBAB; aldo-keto reductase family 1, member C1 (EC:1,3,1,20 1,1,1,149 1,1,1,112); K00089 3alpha-hydroxysteroid dehydrogenase (A-specific) [EC:1,1,1,213] K00212 trans-1,2-dihydrobenzene-1,2-diol dehydrogenase [EC:1,3,1,20]	--	--	--	--	--	--
ENSG00000196139	608.815	1315.55	-1.1116	4.4158e-58	3.5646e-55	AKR1C3	chr10	+	5035354	5107686	743	protein_coding	aldo-keto reductase family 1, member C3 [Source:HGNC Symbol;Acc:386]	AKR1C3, DD3, DDX, HA1753, HAKRB, HAKRe, HSD17B5, PGFS, hluPGFS; aldo-keto reductase family 1, member C3 (EC:1,3,1,20 1,1,1,188 1,1,1,239 1,1,1,64 1,1,1,112 1,1,1,357); K04119 aldo-keto reductase family 1 member C3 [EC:1,1,1,64 1,1,1,188 1,1,1,213]	--	--	--	--	--	--
ENSG00000165629	125.399	236.325	-0.91425	7.7147e-09	4.706e-07	ATP5C1	chr10	+	7788129	7807815	561	protein_coding	ATP synthase, H+ transporting, mitochondrial F1 complex, gamma polypeptide 1 [Source:HGNC Symbol;Acc:833]	--	GO:0006139//GO:0019637//GO:1901564//GO:0009161//GO:0009123//GO:1901362//GO:0006807//GO:0009141//GO:0044238//GO:0051179//GO:0009987//GO:0015986//GO:0044249//GO:0006725//GO:0019438//GO:0044711//GO:0071704//GO:0006796//GO:0015985//GO:1902578//GO:0019693//GO:0044710//GO:0009124//GO:0009201//GO:0046034//GO:0042451//GO:0009152//GO:0015672//GO:0018130//GO:0044699//GO:1901576//GO:0006163//GO:0009144//GO:…	nucleobase-containing compound metabolic process//organophosphate metabolic process//organonitrogen compound metabolic process//ribonucleoside monophosphate metabolic process//nucleoside monophosphate metabolic process//organic cyclic compound biosynthetic process//nitrogen compound metabolic process//nucleoside triphosphate metabolic process//primary metabolic process//localization//cellular pro…	GO:0005623//GO:0044424//GO:0016469//GO:0016020//GO:0032991//GO:0005575//GO:0044464//GO:0033178//GO:0044425//GO:0045261//GO:0045259//GO:0043234//GO:0005622//GO:0098796	cell//intracellular part//proton-transporting two-sector ATPase complex//membrane//macromolecular complex//cellular_component//cell part//proton-transporting two-sector ATPase complex, catalytic domain//membrane part//proton-transporting ATP synthase complex, catalytic core F(1)//proton-transporting ATP synthase complex//protein complex//intracellular//membrane protein complex	GO:0022890//GO:0016462//GO:0017111//GO:0046933//GO:0022804//GO:0022891//GO:0015399//GO:0003674//GO:0016787//GO:0016818//GO:0042626//GO:0005215//GO:0016820//GO:0015077//GO:0043492//GO:0022857//GO:0008324//GO:0019829//GO:0042625//GO:0015405//GO:0016817//GO:0022892//GO:0016887//GO:0036442//GO:0046961//GO:0015078//GO:0003824//GO:0044769//GO:0015075//GO:0042623	inorganic cation transmembrane transporter activity//pyrophosphatase activity//nucleoside-triphosphatase activity//proton-transporting ATP synthase activity, rotational mechanism//active transmembrane transporter activity//substrate-specific transmembrane transporter activity//primary active transmembrane transporter activity//molecular_function//hydrolase activity//hydrolase activity, acting on …
ENSG00000165609	34.6769	78.2952	-1.1749	4.1465e-05	0.0011814	NUDT5	chr10	-	12165325	12196144	2487	protein_coding	nudix (nucleoside diphosphate linked moiety X)-type motif 5 [Source:HGNC Symbol;Acc:8052]	NUDT5, YSA1, YSA1H, YSAH1, hYSAH1; nudix (nucleoside diphosphate linked moiety X)-type motif 5 (EC:3,6,1,13 3,6,1,58); K13987 ADP-sugar pyrophosphatase / 8-oxo-dGDP phosphatase [EC:3,6,1,13 3,6,1,58 3,6,1,-]	--	--	--	--	GO:0003824//GO:0016787//GO:0003674	catalytic activity//hydrolase activity//molecular_function
ENSG00000095739	56.3266	25.3441	1.1522	0.00043064	0.0087417	BAMBI	chr10	+	28677342	28682939	1420	protein_coding	BMP and activin membrane-bound inhibitor homolog (Xenopus laevis) [Source:HGNC Symbol;Acc:30251]	BAMBI, NMA; BMP and activin membrane-bound inhibitor; K10162 BMP and activin membrane-bound inhibitor	--	--	GO:0016021//GO:0044425//GO:0031224//GO:0016020//GO:0005575	integral component of membrane//membrane part//intrinsic component of membrane//membrane//cellular_component	GO:0005515//GO:0004672//GO:0016773//GO:0019199//GO:0004674//GO:0004871//GO:0005024//GO:0004872//GO:0003779//GO:0060089//GO:0003824//GO:0038023//GO:0016740//GO:0004888//GO:0004675//GO:0003674//GO:0016772//GO:0005488//GO:0016301//GO:0008092	protein binding//protein kinase activity//phosphotransferase activity, alcohol group as acceptor//transmembrane receptor protein kinase activity//protein serine/threonine kinase activity//signal transducer activity//transforming growth factor beta-activated receptor activity//receptor activity//actin binding//molecular transducer activity//catalytic activity//signaling receptor activity//transfer…
ENSG00000165757	53.8898	103.968	-0.94806	7.7832e-05	0.0020399	KIAA1462	chr10	-	30012800	30115494	5118	protein_coding	KIAA1462 [Source:HGNC Symbol;Acc:29283]	JCAD; KIAA1462	--	--	GO:0030054//GO:0005575//GO:0005911	cell junction//cellular_component//cell-cell junction	--	--
ENSG00000012779	3.23339	72.9054	-4.4949	7.8899e-18	1.2488e-15	ALOX5	chr10	+	45374176	45446119	612	protein_coding	arachidonate 5-lipoxygenase [Source:HGNC Symbol;Acc:435]	ALOX5, 5-LO, 5-LOX, 5LPG, LOG5; arachidonate 5-lipoxygenase (EC:1,13,11,34); K00461 arachidonate 5-lipoxygenase [EC:1,13,11,34]	GO:0044699//GO:0008150//GO:0055114//GO:0044710//GO:0008152	single-organism process//biological_process//oxidation-reduction process//single-organism metabolic process//metabolic process	--	--	GO:0005488//GO:0003824//GO:0043167//GO:0003674//GO:0043169//GO:0046872//GO:0016702//GO:0051213//GO:0016491//GO:0016701	binding//catalytic activity//ion binding//molecular_function//cation binding//metal ion binding//oxidoreductase activity, acting on single donors with incorporation of molecular oxygen, incorporation of two atoms of oxygen//dioxygenase activity//oxidoreductase activity//oxidoreductase activity, acting on single donors with incorporation of molecular oxygen
ENSG00000276850	96.0176	44.2287	1.1183	7.1326e-06	0.00024872	CH17-360D5,2	chr10	-	47908064	47991850	1791	lincRNA	-	uncharacterized LOC100996760	--	--	--	--	--	--
ENSG00000273760	55.2957	15.4698	1.8377	8.8939e-07	3.8121e-05	CH17-360D5,3	chr10	-	47970043	47973496	455	lincRNA	-	--	--	--	--	--	--	--
ENSG00000170312	145.737	297.135	-1.0278	8.5743e-13	8.8736e-11	CDK1	chr10	+	60778331	60794852	1406	protein_coding	cyclin-dependent kinase 1 [Source:HGNC Symbol;Acc:1722]	CDK3; cyclin-dependent kinase 3 (EC:2,7,11,22); K02088 cyclin-dependent kinase 3 [EC:2,7,11,22]	GO:0009059//GO:1901576//GO:0044699//GO:0006464//GO:0044723//GO:0008150//GO:0036211//GO:0044267//GO:0008653//GO:0016310//GO:0044260//GO:0043170//GO:0005975//GO:0006629//GO:0005976//GO:0006468//GO:0008610//GO:0044264//GO:0044238//GO:0044249//GO:0009987//GO:0034645//GO:0044711//GO:0071704//GO:0006796//GO:1903509//GO:0044255//GO:0016051//GO:0044710//GO:0034637//GO:0009103//GO:0033692//GO:0019538//GO:…	macromolecule biosynthetic process//organic substance biosynthetic process//single-organism process//cellular protein modification process//single-organism carbohydrate metabolic process//biological_process//protein modification process//cellular protein metabolic process//lipopolysaccharide metabolic process//phosphorylation//cellular macromolecule metabolic process//macromolecule metabolic proc…	GO:0016020//GO:0005575	membrane//cellular_component	GO:1901265//GO:0043167//GO:0005488//GO:0016772//GO:0003674//GO:0017076//GO:1901363//GO:0016301//GO:0032555//GO:0000166//GO:0032559//GO:0030554//GO:0097159//GO:0036094//GO:0005524//GO:0003824//GO:0032549//GO:0001883//GO:0016740//GO:0035639//GO:0032553//GO:0097367//GO:0016773//GO:0004672//GO:0032550//GO:0001882//GO:0043168	nucleoside phosphate binding//ion binding//binding//transferase activity, transferring phosphorus-containing groups//molecular_function//purine nucleotide binding//heterocyclic compound binding//kinase activity//purine ribonucleotide binding//nucleotide binding//adenyl ribonucleotide binding//adenyl nucleotide binding//organic cyclic compound binding//small molecule binding//ATP binding//catalyti…
ENSG00000122862	96.7205	187.036	-0.95142	1.0638e-07	5.345e-06	SRGN	chr10	+	69088106	69104811	941	protein_coding	serglycin [Source:HGNC Symbol;Acc:9361]	--	--	--	--	--	--	--
ENSG00000122863	76.5704	38.0984	1.0071	0.00022729	0.0051586	CHST3	chr10	+	71964365	72013564	6393	protein_coding	carbohydrate (chondroitin 6) sulfotransferase 3 [Source:HGNC Symbol;Acc:1971]	--	--	--	--	--	GO:0003824//GO:0016740//GO:0008146//GO:0016782//GO:0003674	catalytic activity//transferase activity//sulfotransferase activity//transferase activity, transferring sulfur-containing groups//molecular_function
ENSG00000108175	155.39	73.646	1.0772	2.9544e-08	1.641e-06	ZMIZ1	chr10	+	79069035	79316528	3887	protein_coding	zinc finger, MIZ-type containing 1 [Source:HGNC Symbol;Acc:16493]	ZMIZ1, MIZ, RAI17, TRAFIP10, ZIMP10, hZIMP10; zinc finger, MIZ-type containing 1	GO:0008150//GO:0005975//GO:0044238//GO:0071704//GO:0008152	biological_process//carbohydrate metabolic process//primary metabolic process//organic substance metabolic process//metabolic process	--	--	GO:0043167//GO:0005488//GO:0003674//GO:0046914//GO:0016787//GO:0016798//GO:0003824//GO:0008810//GO:0004553//GO:0043169//GO:0046872//GO:0008270	ion binding//binding//molecular_function//transition metal ion binding//hydrolase activity//hydrolase activity, acting on glycosyl bonds//catalytic activity//cellulase activity//hydrolase activity, hydrolyzing O-glycosyl compounds//cation binding//metal ion binding//zinc ion binding
ENSG00000148677	43.9085	94.2175	-1.1015	1.9938e-05	0.00061823	ANKRD1	chr10	-	90912096	90921276	881	protein_coding	ankyrin repeat domain 1 (cardiac muscle) [Source:HGNC Symbol;Acc:15819]	ANKRD1, ALRP, C-193, CARP, CVARP, MCARP, bA320F15,2; ankyrin repeat domain 1 (cardiac muscle)	--	--	--	--	GO:0005515//GO:0005488//GO:0003674	protein binding//binding//molecular_function
ENSG00000119969	37.6292	103.557	-1.4605	2.2374e-08	1.2572e-06	HELLS	chr10	+	94501434	94613905	4053	protein_coding	helicase, lymphoid-specific [Source:HGNC Symbol;Acc:4861]	HELLS, LSH, PASG, SMARCA6; helicase, lymphoid-specific; K19001 ATP-dependent DNA helicase	--	--	GO:0005575//GO:0031090//GO:0016020//GO:0031967//GO:0005739//GO:0043226//GO:0044424//GO:0005737//GO:0043227//GO:0005623//GO:0031975//GO:0043231//GO:0044429//GO:0005622//GO:0044446//GO:0044444//GO:0043229//GO:0031966//GO:0005740//GO:0044422//GO:0044464	cellular_component//organelle membrane//membrane//organelle envelope//mitochondrion//organelle//intracellular part//cytoplasm//membrane-bounded organelle//cell//envelope//intracellular membrane-bounded organelle//mitochondrial part//intracellular//intracellular organelle part//cytoplasmic part//intracellular organelle//mitochondrial membrane//mitochondrial envelope//organelle part//cell part	--	--
ENSG00000148798	88.5668	45.0516	0.97519	0.00011215	0.0027912	INA	chr10	+	103277163	103290351	1992	protein_coding	internexin neuronal intermediate filament protein, alpha [Source:HGNC Symbol;Acc:6057]	INA, NEF5, NF-66, TXBP-1; internexin neuronal intermediate filament protein, alpha; K07608 internexin neuronal intermediate filament protein, alpha	GO:0051704//GO:0008152//GO:0009405//GO:0044710//GO:0055114//GO:0008150//GO:0044699	multi-organism process//metabolic process//pathogenesis//single-organism metabolic process//oxidation-reduction process//biological_process//single-organism process	GO:0005856//GO:0044422//GO:0044464//GO:0043234//GO:0044430//GO:0043229//GO:0045111//GO:0005622//GO:0044446//GO:0005623//GO:0043226//GO:0044424//GO:0016020//GO:0043232//GO:0043228//GO:0005575//GO:0005882//GO:0032991	cytoskeleton//organelle part//cell part//protein complex//cytoskeletal part//intracellular organelle//intermediate filament cytoskeleton//intracellular//intracellular organelle part//cell//organelle//intracellular part//membrane//intracellular non-membrane-bounded organelle//non-membrane-bounded organelle//cellular_component//intermediate filament//macromolecular complex	GO:0005515//GO:0005198//GO:0016491//GO:0003824//GO:0008134//GO:0003674//GO:0005488//GO:0045502//GO:0042803//GO:0042802//GO:0046983	protein binding//structural molecule activity//oxidoreductase activity//catalytic activity//transcription factor binding//molecular_function//binding//dynein binding//protein homodimerization activity//identical protein binding//protein dimerization activity
ENSG00000173915	34.3958	84.59	-1.2983	3.9389e-06	0.00014563	USMG5	chr10	-	103389041	103396466	329	protein_coding	up-regulated during skeletal muscle growth 5 homolog (mouse) [Source:HGNC Symbol;Acc:30889]	USMG5, DAPIT, HCVFTP2, bA792D24,4; up-regulated during skeletal muscle growth 5 homolog (mouse); K18194 up-regulated during skeletal muscle growth protein 5	--	--	--	--	--	--
ENSG00000148834	66.0268	144.083	-1.1258	7.8547e-08	4.0558e-06	GSTO1	chr10	+	104235356	104267459	336	protein_coding	glutathione S-transferase omega 1 [Source:HGNC Symbol;Acc:13312]	GSTO1, GSTO_1-1, GSTTLp28, HEL-S-21, P28, SPG-R; glutathione S-transferase omega 1 (EC:2,5,1,18 1,8,5,1 1,20,4,2); K00799 glutathione S-transferase [EC:2,5,1,18]	GO:0065007//GO:0009987//GO:0045454//GO:0008150//GO:0044699//GO:0044763//GO:0065008//GO:0050789//GO:0019725//GO:0050794//GO:0042592	biological regulation//cellular process//cell redox homeostasis//biological_process//single-organism process//single-organism cellular process//regulation of biological quality//regulation of biological process//cellular homeostasis//regulation of cellular process//homeostatic process	--	--	GO:0015035//GO:0009055//GO:0016667//GO:0003674//GO:0005488//GO:0015036//GO:0016491//GO:0005515//GO:0003824	protein disulfide oxidoreductase activity//electron carrier activity//oxidoreductase activity, acting on a sulfur group of donors//molecular_function//binding//disulfide oxidoreductase activity//oxidoreductase activity//protein binding//catalytic activity
ENSG00000099204	154.172	80.5992	0.9357	8.3462e-07	3.5837e-05	ABLIM1	chr10	-	114431113	114685003	5261	protein_coding	actin binding LIM protein 1 [Source:HGNC Symbol;Acc:78]	--	--	--	--	--	--	--
ENSG00000117984	191.988	391.352	-1.0274	2.2908e-16	3.4245e-14	CTSD	chr11	-	1752752	1763992	919	protein_coding	cathepsin D [Source:HGNC Symbol;Acc:2529]	CTSD, CLN10, CPSD, HEL-S-130P; cathepsin D (EC:3,4,23,5); K01379 cathepsin D [EC:3,4,23,5]	GO:0008150//GO:0043170//GO:0044238//GO:0071704//GO:0019538//GO:0006508//GO:0008152	biological_process//macromolecule metabolic process//primary metabolic process//organic substance metabolic process//protein metabolic process//proteolysis//metabolic process	--	--	GO:0003674//GO:0004190//GO:0016787//GO:0070001//GO:0003824//GO:0004175//GO:0008233//GO:0070011	molecular_function//aspartic-type endopeptidase activity//hydrolase activity//aspartic-type peptidase activity//catalytic activity//endopeptidase activity//peptidase activity//peptidase activity, acting on L-amino acid peptides
ENSG00000166441	273.62	621.218	-1.1829	3.5796e-31	1.376e-28	RPL27A	chr11	+	8682411	8714759	4195	protein_coding	ribosomal protein L27a [Source:HGNC Symbol;Acc:10329]	RPL27A, L27A; ribosomal protein L27a; K02900 large subunit ribosomal protein L27Ae	--	--	--	--	--	--
ENSG00000110700	254.782	589.086	-1.2092	1.1768e-30	4.2819e-28	RPS13	chr11	-	17074389	17077787	567	protein_coding	ribosomal protein S13 [Source:HGNC Symbol;Acc:10386]	RPS13, S13; ribosomal protein S13 (EC:3,6,5,3); K02953 small subunit ribosomal protein S13e	--	--	--	--	--	--
ENSG00000074319	89.8789	188.846	-1.0712	3.6056e-09	2.3223e-07	TSG101	chr11	-	18468336	18527232	883	protein_coding	tumor susceptibility gene 101 [Source:HGNC Symbol;Acc:15971]	TSG101, TSG10, VPS23; tumor susceptibility 101; K12183 ESCRT-I complex subunit TSG101	GO:0044699//GO:0055114//GO:0008150//GO:0008152//GO:0044710	single-organism process//oxidation-reduction process//biological_process//metabolic process//single-organism metabolic process	--	--	GO:0003824//GO:0003674//GO:0016616//GO:0016614//GO:0016491	catalytic activity//molecular_function//oxidoreductase activity, acting on the CH-OH group of donors, NAD or NADP as acceptor//oxidoreductase activity, acting on CH-OH group of donors//oxidoreductase activity
ENSG00000149100	139.176	310.218	-1.1564	7.939e-16	1.1243e-13	EIF3M	chr11	+	32583798	32606262	3984	protein_coding	eukaryotic translation initiation factor 3, subunit M [Source:HGNC Symbol;Acc:24460]	EIF3M, B5, PCID1, TANGO7, hfl-B5; eukaryotic translation initiation factor 3, subunit M (EC:3,6,5,3); K15030 translation initiation factor 3 subunit M	GO:0023052//GO:0050794//GO:0050789//GO:0044700//GO:0044763//GO:0008150//GO:0044699//GO:0009987//GO:0007154//GO:0051716//GO:0007165//GO:0050896//GO:0065007	signaling//regulation of cellular process//regulation of biological process//single organism signaling//single-organism cellular process//biological_process//single-organism process//cellular process//cell communication//cellular response to stimulus//signal transduction//response to stimulus//biological regulation	--	--	GO:0005515//GO:0003674//GO:0005488	protein binding//molecular_function//binding
ENSG00000176102	38.5195	73.3169	-0.92856	0.0011167	0.019193	CSTF3	chr11	-	33077188	33162371	797	protein_coding	cleavage stimulation factor, 3' pre-RNA, subunit 3, 77kDa [Source:HGNC Symbol;Acc:2485]	--	--	--	--	--	--	--
ENSG00000085063	145.924	344.655	-1.2399	2.6615e-19	4.81e-17	CD59	chr11	-	33698261	33736445	2242	protein_coding	CD59 molecule, complement regulatory protein [Source:HGNC Symbol;Acc:1689]	CD59, 16,3A5, 1F5, EJ16, EJ30, EL32, G344, HRF-20, HRF20, MAC-IP, MACIF, MEM43, MIC11, MIN1, MIN2, MIN3, MIRL, MSK21, p18-20; CD59 molecule, complement regulatory protein; K04008 CD59 antigen	--	--	--	--	--	--
ENSG00000149089	37.4417	87.9226	-1.2316	6.4294e-06	0.00022664	APIP	chr11	-	34853094	34916499	3549	protein_coding	APAF1 interacting protein [Source:HGNC Symbol;Acc:17581]	APIP, APIP2, CGI29, MMRP19, hAPIP; APAF1 interacting protein (EC:4,2,1,109); K08964 methylthioribulose-1-phosphate dehydratase [EC:4,2,1,109]	--	--	GO:0031224//GO:0016020//GO:0005575//GO:0016021//GO:0044425	intrinsic component of membrane//membrane//cellular_component//integral component of membrane//membrane part	--	--
ENSG00000026508	265.466	1061.04	-1.9989	4.7852e-111	1.1588e-107	CD44	chr11	+	35138870	35232402	3274	protein_coding	CD44 molecule (Indian blood group) [Source:HGNC Symbol;Acc:1681]	CD44, CDW44, CSPG8, ECMR-III, HCELL, HUTCH-I, IN, LHR, MC56, MDU2, MDU3, MIC4, Pgp1; CD44 molecule (Indian blood group); K06256 CD44 antigen	GO:0007155//GO:0008150//GO:0022610	cell adhesion//biological_process//biological adhesion	--	--	GO:0005540//GO:0097367//GO:0003674//GO:0005488//GO:0005539	hyaluronic acid binding//carbohydrate derivative binding//molecular_function//binding//glycosaminoglycan binding
ENSG00000166326	134.115	272.531	-1.0229	8.9629e-12	8.3163e-10	TRIM44	chr11	+	35662805	35818007	11650	protein_coding	tripartite motif containing 44 [Source:HGNC Symbol;Acc:19016]	TRIM44, DIPB, HSA249128, MC7; tripartite motif containing 44; K12020 tripartite motif-containing protein 44	GO:0044763//GO:0044271//GO:0008608//GO:0010467//GO:0044237//GO:0008152//GO:0009058//GO:1902589//GO:0071840//GO:1901566//GO:0034641//GO:0006412//GO:0043043//GO:0000226//GO:0034453//GO:0019538//GO:0043603//GO:0007017//GO:0098813//GO:0007059//GO:0043604//GO:0007049//GO:0006996//GO:0034645//GO:0006414//GO:0031412//GO:0071704//GO:0044238//GO:0044249//GO:0009987//GO:0007010//GO:0016043//GO:1901564//GO:…	single-organism cellular process//cellular nitrogen compound biosynthetic process//attachment of spindle microtubules to kinetochore//gene expression//cellular metabolic process//metabolic process//biosynthetic process//single-organism organelle organization//cellular component organization or biogenesis//organonitrogen compound biosynthetic process//cellular nitrogen compound metabolic process//…	GO:0070013//GO:0030529//GO:0031974//GO:0044422//GO:0098687//GO:0005856//GO:0005840//GO:0005634//GO:0015630//GO:0044464//GO:0000779//GO:0044446//GO:0005622//GO:0043231//GO:0044427//GO:0005819//GO:0044444//GO:0044430//GO:0043234//GO:0000942//GO:0000776//GO:0043229//GO:0000940//GO:0043226//GO:0044424//GO:0043227//GO:0005737//GO:0005694//GO:0072686//GO:0005623//GO:0000794//GO:0005575//GO:0031981//GO:…	intracellular organelle lumen//ribonucleoprotein complex//membrane-enclosed lumen//organelle part//chromosomal region//cytoskeleton//ribosome//nucleus//microtubule cytoskeleton//cell part//condensed chromosome, centromeric region//intracellular organelle part//intracellular//intracellular membrane-bounded organelle//chromosomal part//spindle//cytoplasmic part//cytoskeletal part//protein complex//…	GO:0005198//GO:0003735//GO:0003674	structural molecule activity//structural constituent of ribosome//molecular_function
ENSG00000110442	35.7547	67.8448	-0.9241	0.0017935	0.028039	COMMD9	chr11	-	36269284	36289449	2544	protein_coding	COMM domain containing 9 [Source:HGNC Symbol;Acc:25014]	--	--	--	--	--	--	--
ENSG00000166181	83.6464	167.864	-1.0049	1.3307e-07	6.5631e-06	API5	chr11	+	43311963	43344529	2097	protein_coding	apoptosis inhibitor 5 [Source:HGNC Symbol;Acc:594]	API5, AAC-11, AAC11; apoptosis inhibitor 5	--	--	--	--	--	--
ENSG00000085117	11.106	87.7581	-2.9822	4.5755e-16	6.5955e-14	CD82	chr11	+	44564427	44620363	1315	protein_coding	CD82 molecule [Source:HGNC Symbol;Acc:6210]	CD82, 4F9, C33, GR15, IA4, KAI1, R2, SAR2, ST6, TSPAN27; CD82 molecule; K06509 CD82 antigen	--	--	GO:0031224//GO:0016021//GO:0016020//GO:0044425//GO:0005575	intrinsic component of membrane//integral component of membrane//membrane//membrane part//cellular_component	--	--
ENSG00000134574	27.4604	66.1991	-1.2695	6.0596e-05	0.0016488	DDB2	chr11	+	47214465	47239240	1378	protein_coding	damage-specific DNA binding protein 2, 48kDa [Source:HGNC Symbol;Acc:2718]	DDB2, DDBB, UV-DDB2; damage-specific DNA binding protein 2, 48kDa; K10140 DNA damage-binding protein 2	--	--	--	--	GO:0008234//GO:0016787//GO:0003674//GO:0016788//GO:0005488//GO:0008242//GO:0008238//GO:0016740//GO:0004175//GO:0003824//GO:0004197//GO:0016817//GO:0005515//GO:0008233//GO:0070011	cysteine-type peptidase activity//hydrolase activity//molecular_function//hydrolase activity, acting on ester bonds//binding//omega peptidase activity//exopeptidase activity//transferase activity//endopeptidase activity//catalytic activity//cysteine-type endopeptidase activity//hydrolase activity, acting on acid anhydrides//protein binding//peptidase activity//peptidase activity, acting on L-amin…
ENSG00000025434	21.2748	50.1122	-1.236	0.00063566	0.011989	NR1H3	chr11	+	47248300	47269032	1281	protein_coding	nuclear receptor subfamily 1, group H, member 3 [Source:HGNC Symbol;Acc:7966]	--	GO:0006355//GO:0006351//GO:0051171//GO:0006139//GO:0019219//GO:0006807//GO:0034641//GO:1901362//GO:0031326//GO:0008152//GO:1901360//GO:0019438//GO:0009058//GO:0006725//GO:0009987//GO:0044249//GO:0044238//GO:0051252//GO:0034645//GO:0044237//GO:0016070//GO:0010467//GO:0071704//GO:0065007//GO:0034654//GO:0032774//GO:0009889//GO:0044271//GO:0009059//GO:0090304//GO:1901576//GO:0018130//GO:0050794//GO:…	regulation of transcription, DNA-templated//transcription, DNA-templated//regulation of nitrogen compound metabolic process//nucleobase-containing compound metabolic process//regulation of nucleobase-containing compound metabolic process//nitrogen compound metabolic process//cellular nitrogen compound metabolic process//organic cyclic compound biosynthetic process//regulation of cellular biosynth…	GO:0005634//GO:0005623//GO:0044464//GO:0043227//GO:0044424//GO:0043226//GO:0043229//GO:0043231//GO:0005622//GO:0005575	nucleus//cell//cell part//membrane-bounded organelle//intracellular part//organelle//intracellular organelle//intracellular membrane-bounded organelle//intracellular//cellular_component	GO:0001071//GO:0097159//GO:0043167//GO:0005488//GO:0046872//GO:0043169//GO:0003674//GO:0003700//GO:0003676//GO:0046914//GO:0003677//GO:1901363//GO:0008270//GO:0043565	nucleic acid binding transcription factor activity//organic cyclic compound binding//ion binding//binding//metal ion binding//cation binding//molecular_function//transcription factor activity, sequence-specific DNA binding//nucleic acid binding//transition metal ion binding//DNA binding//heterocyclic compound binding//zinc ion binding//sequence-specific DNA binding
ENSG00000213619	45.6423	88.0049	-0.94721	0.00028099	0.0061138	NDUFS3	chr11	+	47565336	47584562	1014	protein_coding	NADH dehydrogenase (ubiquinone) Fe-S protein 3, 30kDa (NADH-coenzyme Q reductase) [Source:HGNC Symbol;Acc:7710]	NDUFS3, CI-30; NADH dehydrogenase (ubiquinone) Fe-S protein 3, 30kDa (NADH-coenzyme Q reductase) (EC:1,6,5,3 1,6,99,3); K03936 NADH dehydrogenase (ubiquinone) Fe-S protein 3 [EC:1,6,5,3 1,6,99,3]	GO:0044710//GO:0044699//GO:0055114//GO:0008150//GO:0008152	single-organism metabolic process//single-organism process//oxidation-reduction process//biological_process//metabolic process	--	--	GO:0050136//GO:0016651//GO:0003674//GO:0008137//GO:0016491//GO:0016655//GO:0003824//GO:0003954	NADH dehydrogenase (quinone) activity//oxidoreductase activity, acting on NAD(P)H//molecular_function//NADH dehydrogenase (ubiquinone) activity//oxidoreductase activity//oxidoreductase activity, acting on NAD(P)H, quinone or similar compound as acceptor//catalytic activity//NADH dehydrogenase activity
ENSG00000149177	51.5468	114.048	-1.1457	1.2535e-06	5.2158e-05	PTPRJ	chr11	+	47980558	48170841	3638	protein_coding	protein tyrosine phosphatase, receptor type, J [Source:HGNC Symbol;Acc:9673]	PTPRJ, CD148, DEP1, HPTPeta, R-PTP-ETA, SCC1; protein tyrosine phosphatase, receptor type, J (EC:3,1,3,48); K05698 receptor-type tyrosine-protein phosphatase eta [EC:3,1,3,48]	GO:0008152//GO:0006470//GO:0044237//GO:0019538//GO:0043412//GO:0006793//GO:0016311//GO:0044238//GO:0009987//GO:0071704//GO:0006796//GO:0044267//GO:0008150//GO:0036211//GO:0006464//GO:0043170//GO:0044260	metabolic process//protein dephosphorylation//cellular metabolic process//protein metabolic process//macromolecule modification//phosphorus metabolic process//dephosphorylation//primary metabolic process//cellular process//organic substance metabolic process//phosphate-containing compound metabolic process//cellular protein metabolic process//biological_process//protein modification process//cell…	--	--	GO:0005515//GO:0016791//GO:0003824//GO:0042578//GO:0004721//GO:0016788//GO:0003674//GO:0008138//GO:0005488//GO:0004725//GO:0016787	protein binding//phosphatase activity//catalytic activity//phosphoric ester hydrolase activity//phosphoprotein phosphatase activity//hydrolase activity, acting on ester bonds//molecular_function//protein tyrosine/serine/threonine phosphatase activity//binding//protein tyrosine phosphatase activity//hydrolase activity
ENSG00000213593	52.9526	121.454	-1.1976	2.1592e-07	1.0253e-05	TMX2	chr11	+	57712600	57740973	875	protein_coding	thioredoxin-related transmembrane protein 2 [Source:HGNC Symbol;Acc:30739]	TMX2, PDIA12, PIG26, TXNDC14; thioredoxin-related transmembrane protein 2	--	--	--	--	--	--
ENSG00000166801	61.0127	162.268	-1.4112	9.1181e-12	8.428e-10	FAM111A	chr11	+	59142748	59155039	3290	protein_coding	family with sequence similarity 111, member A [Source:HGNC Symbol;Acc:24725]	FAM111A, GCLEB, KCS2; family with sequence similarity 111, member A	--	--	--	--	--	--
ENSG00000110042	29.0537	67.2277	-1.2103	0.00010004	0.0025237	DTX4	chr11	+	59171430	59208587	3912	protein_coding	deltex homolog 4 (Drosophila) [Source:HGNC Symbol;Acc:29151]	DTX4, RNF155; deltex 4, E3 ubiquitin ligase; K06058 deltex	--	--	--	--	--	--
ENSG00000166900	32.0527	63.1545	-0.97844	0.0015616	0.025245	STX3	chr11	+	59713456	59802706	1852	protein_coding	syntaxin 3 [Source:HGNC Symbol;Acc:11438]	--	--	--	GO:0016020//GO:0005575	membrane//cellular_component	--	--
ENSG00000110107	112.841	210.94	-0.90255	6.8362e-08	3.6068e-06	PRPF19	chr11	-	60890730	60906588	534	protein_coding	PRP19/PSO4 pre-mRNA processing factor 19 homolog (S, cerevisiae) [Source:HGNC Symbol;Acc:17896]	--	GO:0010506//GO:0044267//GO:0019222//GO:0031329//GO:0008150//GO:0006914//GO:0036211//GO:0070647//GO:0006464//GO:0043170//GO:0031323//GO:0044260//GO:0009894//GO:0009056//GO:0044238//GO:0009987//GO:0044248//GO:0065007//GO:0071704//GO:0050794//GO:0050789//GO:0019538//GO:0043412//GO:0008152//GO:0032446//GO:0044237//GO:0016567	regulation of autophagy//cellular protein metabolic process//regulation of metabolic process//regulation of cellular catabolic process//biological_process//autophagy//protein modification process//protein modification by small protein conjugation or removal//cellular protein modification process//macromolecule metabolic process//regulation of cellular metabolic process//cellular macromolecule met…	GO:0005615//GO:0005575//GO:0032991//GO:0005623//GO:0044421//GO:0044424//GO:0043234//GO:0000151//GO:1902494//GO:1990234//GO:0005622//GO:0005576//GO:0044464	extracellular space//cellular_component//macromolecular complex//cell//extracellular region part//intracellular part//protein complex//ubiquitin ligase complex//catalytic complex//transferase complex//intracellular//extracellular region//cell part	GO:0003674//GO:0005488//GO:0019787//GO:0004842//GO:0003824//GO:0016740//GO:0005515	molecular_function//binding//ubiquitin-like protein transferase activity//ubiquitin-protein transferase activity//catalytic activity//transferase activity//protein binding
ENSG00000110108	52.5777	114.995	-1.129	1.5156e-06	6.1481e-05	TMEM109	chr11	+	60913874	60923443	1670	protein_coding	transmembrane protein 109 [Source:HGNC Symbol;Acc:28771]	TMEM109; transmembrane protein 109	--	--	--	--	--	--
ENSG00000134825	33.0837	108.412	-1.7123	1.2508e-10	1.0131e-08	TMEM258	chr11	-	61768501	61792802	1340	protein_coding	transmembrane protein 258 [Source:HGNC Symbol;Acc:1164]	TMEM258, C11orf10; transmembrane protein 258	GO:0016032//GO:0019538//GO:0006508//GO:0008152//GO:0051704//GO:0044764//GO:0010467//GO:0016485//GO:0008150//GO:0019080//GO:0043170//GO:0044238//GO:0009987//GO:0044419//GO:0019082//GO:0051604//GO:0044033//GO:0019058//GO:0071704//GO:0044403	viral process//protein metabolic process//proteolysis//metabolic process//multi-organism process//multi-organism cellular process//gene expression//protein processing//biological_process//viral gene expression//macromolecule metabolic process//primary metabolic process//cellular process//interspecies interaction between organisms//viral protein processing//protein maturation//multi-organism metab…	--	--	GO:0046872//GO:0043169//GO:0008270//GO:0003674//GO:0046914//GO:0043167//GO:0005488	metal ion binding//cation binding//zinc ion binding//molecular_function//transition metal ion binding//ion binding//binding
ENSG00000168496	42.8307	126.597	-1.5635	7.6447e-11	6.3401e-09	FEN1	chr11	+	61792637	61797244	1904	protein_coding	flap structure-specific endonuclease 1 [Source:HGNC Symbol;Acc:3650]	FEN1, FEN-1, MF1, RAD2; flap structure-specific endonuclease 1; K04799 flap endonuclease-1 [EC:3,-,-,-]	GO:0008150//GO:0044699//GO:0006974//GO:0043170//GO:0044260//GO:0006725//GO:0009987//GO:0044238//GO:0006807//GO:0006139//GO:0044710//GO:0071704//GO:0006281//GO:0050896//GO:0051716//GO:0090304//GO:0046483//GO:1901360//GO:0033554//GO:0008152//GO:0034641//GO:0006259//GO:0006950//GO:0044763//GO:0044237	biological_process//single-organism process//cellular response to DNA damage stimulus//macromolecule metabolic process//cellular macromolecule metabolic process//cellular aromatic compound metabolic process//cellular process//primary metabolic process//nitrogen compound metabolic process//nucleobase-containing compound metabolic process//single-organism metabolic process//organic substance metabo…	--	--	GO:0016788//GO:0003674//GO:0003676//GO:0005488//GO:0008409//GO:1901363//GO:0016787//GO:0097159//GO:0003677//GO:0003824//GO:0004518//GO:0004527	hydrolase activity, acting on ester bonds//molecular_function//nucleic acid binding//binding//5'-3' exonuclease activity//heterocyclic compound binding//hydrolase activity//organic cyclic compound binding//DNA binding//catalytic activity//nuclease activity//exonuclease activity
ENSG00000134824	114.762	60.3157	0.92804	2.4183e-05	0.00073944	FADS2	chr11	+	61792980	61867354	2885	protein_coding	fatty acid desaturase 2 [Source:HGNC Symbol;Acc:3575]	FADS2, D6D, DES6, FADSD6, LLCDL2, SLL0262, TU13; fatty acid desaturase 2 (EC:1,14,19,-); K10226 fatty acid desaturase 2 (delta-6 desaturase) [EC:1,14,19,-]	GO:0050789//GO:0023052//GO:0050794//GO:0044700//GO:0035556//GO:0044763//GO:0008150//GO:0044699//GO:0009987//GO:0007154//GO:0065007//GO:0050896//GO:0007165//GO:0051716	regulation of biological process//signaling//regulation of cellular process//single organism signaling//intracellular signal transduction//single-organism cellular process//biological_process//single-organism process//cellular process//cell communication//biological regulation//response to stimulus//signal transduction//cellular response to stimulus	--	--	--	--
ENSG00000214753	60.5909	116.805	-0.94693	2.87e-05	0.00085806	HNRNPUL2	chr11	-	62712630	62727349	2750	protein_coding	heterogeneous nuclear ribonucleoprotein U-like 2 [Source:HGNC Symbol;Acc:25451]	--	GO:0006886//GO:0006605//GO:0015031//GO:0044699//GO:0051649//GO:0033365//GO:0008150//GO:0051641//GO:0045184//GO:0006614//GO:0008104//GO:0044802//GO:0006613//GO:0034613//GO:0071702//GO:1902578//GO:0046907//GO:0016043//GO:0009987//GO:1902582//GO:0051179//GO:0006612//GO:0033036//GO:0072657//GO:0072594//GO:0044765//GO:0006810//GO:0045047//GO:0061024//GO:0090150//GO:0072599//GO:0051234//GO:0070727//GO:…	intracellular protein transport//protein targeting//protein transport//single-organism process//establishment of localization in cell//protein localization to organelle//biological_process//cellular localization//establishment of protein localization//SRP-dependent cotranslational protein targeting to membrane//protein localization//single-organism membrane organization//cotranslational protein t…	--	--	GO:1901363//GO:0017076//GO:0016301//GO:0005488//GO:1901265//GO:0043167//GO:0003674//GO:0003676//GO:0016772//GO:0032561//GO:0005524//GO:0097159//GO:0036094//GO:0032555//GO:0000166//GO:0030554//GO:0032559//GO:0019001//GO:0035639//GO:0001883//GO:0016740//GO:0032553//GO:0003824//GO:0032549//GO:0001882//GO:0032550//GO:0043168//GO:0005525//GO:0097367//GO:0005515	heterocyclic compound binding//purine nucleotide binding//kinase activity//binding//nucleoside phosphate binding//ion binding//molecular_function//nucleic acid binding//transferase activity, transferring phosphorus-containing groups//guanyl ribonucleotide binding//ATP binding//organic cyclic compound binding//small molecule binding//purine ribonucleotide binding//nucleotide binding//adenyl nucleo…
ENSG00000168002	37.4417	75.4974	-1.0118	0.00037433	0.0077613	POLR2G	chr11	+	62761544	62766710	1072	protein_coding	polymerase (RNA) II (DNA directed) polypeptide G [Source:HGNC Symbol;Acc:9194]	--	GO:0046483//GO:0090304//GO:0097659//GO:0044237//GO:0016070//GO:0010467//GO:0034654//GO:0044271//GO:0006351//GO:0034641//GO:0008152//GO:1901360//GO:0009058//GO:0044260//GO:0043170//GO:0009059//GO:1901576//GO:0018130//GO:0008150//GO:0034645//GO:0071704//GO:0032774//GO:0006139//GO:0006807//GO:1901362//GO:0019438//GO:0006725//GO:0044249//GO:0009987//GO:0044238	heterocycle metabolic process//nucleic acid metabolic process//nucleic acid-templated transcription//cellular metabolic process//RNA metabolic process//gene expression//nucleobase-containing compound biosynthetic process//cellular nitrogen compound biosynthetic process//transcription, DNA-templated//cellular nitrogen compound metabolic process//metabolic process//organic cyclic compound metabolic…	--	--	GO:0016740//GO:0003824//GO:0034062//GO:0003899//GO:0016779//GO:0003723//GO:1901363//GO:0005488//GO:0016772//GO:0003674//GO:0003676//GO:0097159	transferase activity//catalytic activity//RNA polymerase activity//DNA-directed RNA polymerase activity//nucleotidyltransferase activity//RNA binding//heterocyclic compound binding//binding//transferase activity, transferring phosphorus-containing groups//molecular_function//nucleic acid binding//organic cyclic compound binding
ENSG00000162236	41.5655	80.3523	-0.95095	0.00049694	0.009824	STX5	chr11	-	62806897	62832088	770	protein_coding	syntaxin 5 [Source:HGNC Symbol;Acc:11440]	--	GO:0034645//GO:0071704//GO:0006139//GO:0006807//GO:0006725//GO:0044238//GO:0009987//GO:0044249//GO:0044260//GO:0043170//GO:0009059//GO:1901576//GO:0008150//GO:0044237//GO:0006259//GO:0034641//GO:0008152//GO:0009058//GO:1901360//GO:0046483//GO:0006260//GO:0090304	cellular macromolecule biosynthetic process//organic substance metabolic process//nucleobase-containing compound metabolic process//nitrogen compound metabolic process//cellular aromatic compound metabolic process//primary metabolic process//cellular process//cellular biosynthetic process//cellular macromolecule metabolic process//macromolecule metabolic process//macromolecule biosynthetic proces…	--	--	GO:0097159//GO:1901363//GO:0003887//GO:0005488//GO:0016772//GO:0003676//GO:0003674//GO:0016779//GO:0034061//GO:0005515//GO:0016740//GO:0003824//GO:0003677	organic cyclic compound binding//heterocyclic compound binding//DNA-directed DNA polymerase activity//binding//transferase activity, transferring phosphorus-containing groups//nucleic acid binding//molecular_function//nucleotidyltransferase activity//DNA polymerase activity//protein binding//transferase activity//catalytic activity//DNA binding
ENSG00000255717	31.8184	104.874	-1.7207	2.164e-10	1.685e-08	SNHG1	chr11	-	62851988	62855914	998	processed_transcript	small nucleolar RNA host gene 1 (non-protein coding) [Source:HGNC Symbol;Acc:32688]	--	--	--	--	--	--	--
ENSG00000133321	8.85668	64.2242	-2.8583	1.0278e-11	9.3731e-10	RARRES3	chr11	+	63536809	63546462	767	protein_coding	retinoic acid receptor responder (tazarotene induced) 3 [Source:HGNC Symbol;Acc:9869]	RARRES3, HRASLS4, HRSL4, PLA1/2-3, RIG1, TIG3; retinoic acid receptor responder (tazarotene induced) 3	GO:0008150//GO:0044419//GO:0051704	biological_process//interspecies interaction between organisms//multi-organism process	--	--	GO:0016787//GO:0016818//GO:0008234//GO:0003968//GO:0016772//GO:0003674//GO:0016462//GO:0017111//GO:0016740//GO:0004197//GO:0003824//GO:0004175//GO:0034062//GO:0016817//GO:0016779//GO:0070011//GO:0008233	hydrolase activity//hydrolase activity, acting on acid anhydrides, in phosphorus-containing anhydrides//cysteine-type peptidase activity//RNA-directed RNA polymerase activity//transferase activity, transferring phosphorus-containing groups//molecular_function//pyrophosphatase activity//nucleoside-triphosphatase activity//transferase activity//cysteine-type endopeptidase activity//catalytic activi…
ENSG00000176485	74.9772	261.793	-1.8039	3.3597e-25	9.4607e-23	PLA2G16	chr11	-	63573195	63616883	1852	protein_coding	phospholipase A2, group XVI [Source:HGNC Symbol;Acc:17825]	PLA2G16, AdPLA, H-REV107-1, HRASLS3, HREV107, HREV107-1, HREV107-3, HRSL3; phospholipase A2, group XVI (EC:3,1,1,4 3,1,1,32); K16817 HRAS-like suppressor 3 [EC:3,1,1,32 3,1,1,4]	--	--	--	--	--	--
ENSG00000251562	2221.48	4706.23	-1.083	7.7571e-195	4.6963e-191	MALAT1	chr11	+	65497762	65506516	8708	lincRNA	metastasis associated lung adenocarcinoma transcript 1 (non-protein coding) [Source:HGNC Symbol;Acc:29665]	--	GO:2001141//GO:0044260//GO:0010556//GO:0031323//GO:2000112//GO:0043170//GO:1901576//GO:0018130//GO:0009059//GO:0008150//GO:0019222//GO:0071704//GO:0065007//GO:0051252//GO:0034645//GO:0009889//GO:0006352//GO:0032774//GO:0006807//GO:0031326//GO:1901362//GO:0006355//GO:0006139//GO:0019438//GO:0006725//GO:0009987//GO:0044249//GO:0044238//GO:0010468//GO:0046483//GO:1903506//GO:0080090//GO:0090304//GO:…	regulation of RNA biosynthetic process//cellular macromolecule metabolic process//regulation of macromolecule biosynthetic process//regulation of cellular metabolic process//regulation of cellular macromolecule biosynthetic process//macromolecule metabolic process//organic substance biosynthetic process//heterocycle biosynthetic process//macromolecule biosynthetic process//biological_process//reg…	--	--	GO:1901363//GO:0000988//GO:0005488//GO:0003700//GO:0003674//GO:0003676//GO:0001071//GO:0097159//GO:0000996//GO:0003677//GO:0016987//GO:0000990	heterocyclic compound binding//transcription factor activity, protein binding//binding//transcription factor activity, sequence-specific DNA binding//molecular_function//nucleic acid binding//nucleic acid binding transcription factor activity//organic cyclic compound binding//core DNA-dependent RNA polymerase binding promoter specificity activity//DNA binding//sigma factor activity//transcription…
ENSG00000173898	119.307	51.6756	1.2071	1.0724e-07	5.3659e-06	SPTBN2	chr11	-	66685248	66729226	1189	protein_coding	spectrin, beta, non-erythrocytic 2 [Source:HGNC Symbol;Acc:11276]	SPTBN2, GTRAP41, SCA5, SCAR14; spectrin, beta, non-erythrocytic 2; K06115 spectrin beta	--	--	--	--	GO:0005488//GO:0003674//GO:0005515	binding//molecular_function//protein binding
ENSG00000006534	254.454	131.781	0.94926	1.5023e-10	1.1928e-08	ALDH3B1	chr11	+	68008578	68029282	3341	protein_coding	aldehyde dehydrogenase 3 family, member B1 [Source:HGNC Symbol;Acc:410]	ALDH3B1, ALDH4, ALDH7; aldehyde dehydrogenase 3 family, member B1 (EC:1,2,1,5); K00129 aldehyde dehydrogenase (NAD(P)+) [EC:1,2,1,5]	GO:0008152//GO:0044710//GO:0044699//GO:0008150//GO:0055114	metabolic process//single-organism metabolic process//single-organism process//biological_process//oxidation-reduction process	--	--	GO:0016491//GO:0003824//GO:0003674	oxidoreductase activity//catalytic activity//molecular_function
ENSG00000172927	17.9008	59.2048	-1.7257	1.7506e-06	7.0073e-05	MYEOV	chr11	+	69294138	69367726	2055	protein_coding	myeloma overexpressed [Source:HGNC Symbol;Acc:7563]	MYEOV, OCIM; myeloma overexpressed	--	--	--	--	--	--
ENSG00000172893	387.351	133.015	1.542	1.1847e-30	4.2819e-28	DHCR7	chr11	-	71428193	71452868	1426	protein_coding	7-dehydrocholesterol reductase [Source:HGNC Symbol;Acc:2860]	DHCR7, SLOS; 7-dehydrocholesterol reductase (EC:1,3,1,21); K00213 7-dehydrocholesterol reductase [EC:1,3,1,21]	--	--	GO:0005575//GO:0016020	cellular_component//membrane	--	--
ENSG00000137497	415.608	194.894	1.0925	4.713e-20	9.5112e-18	NUMA1	chr11	-	72002864	72080693	3366	protein_coding	nuclear mitotic apparatus protein 1 [Source:HGNC Symbol;Acc:8059]	NUMA1, NMP-22, NUMA; nuclear mitotic apparatus protein 1; K16808 nuclear mitotic apparatus protein 1	--	--	--	--	--	--
ENSG00000165458	333.93	161.445	1.0485	1.8074e-15	2.4736e-13	INPPL1	chr11	+	72223701	72239105	843	protein_coding	inositol polyphosphate phosphatase-like 1 [Source:HGNC Symbol;Acc:6080]	INPPL1, OPSMD, SHIP2; inositol polyphosphate phosphatase-like 1 (EC:3,1,3,86); K15909 phosphatidylinositol-3,4,5-trisphosphate 5-phosphatase 2 [EC:3,1,3,86]	--	--	--	--	--	--
ENSG00000186635	298.315	153.587	0.95778	2.8233e-12	2.7906e-10	ARAP1	chr11	-	72685069	72793599	806	protein_coding	ArfGAP with RhoGAP domain, ankyrin repeat and PH domain 1 [Source:HGNC Symbol;Acc:16925]	--	--	--	--	--	--	--
ENSG00000110237	181.913	78.1306	1.2193	3.7616e-11	3.2467e-09	ARHGEF17	chr11	+	73308289	73369091	3542	protein_coding	Rho guanine nucleotide exchange factor (GEF) 17 [Source:HGNC Symbol;Acc:21726]	ARHGEF17, P164RHOGEF, TEM4, p164-RhoGEF; Rho guanine nucleotide exchange factor (GEF) 17	GO:0051704//GO:0072519//GO:0044419//GO:0044403//GO:0008150	multi-organism process//parasitism//interspecies interaction between organisms//symbiosis, encompassing mutualism through parasitism//biological_process	--	--	GO:0003824//GO:0016740//GO:0004842//GO:0003674//GO:0019787	catalytic activity//transferase activity//ubiquitin-protein transferase activity//molecular_function//ubiquitin-like protein transferase activity
ENSG00000168014	96.9548	41.5544	1.2223	1.3176e-06	5.4545e-05	C2CD3	chr11	-	74012714	74171210	1313	protein_coding	C2 calcium-dependent domain containing 3 [Source:HGNC Symbol;Acc:24564]	C2CD3, OFD14; C2 calcium-dependent domain containing 3; K16751 C2 domain-containing protein 3	--	--	--	--	--	--
ENSG00000214517	182.007	85.5775	1.0887	1.4381e-09	9.7825e-08	PPME1	chr11	+	74171099	74254703	2776	protein_coding	protein phosphatase methylesterase 1 [Source:HGNC Symbol;Acc:30178]	PPME1, PME-1; protein phosphatase methylesterase 1 (EC:3,1,1,89); K13617 protein phosphatase methylesterase 1 [EC:3,1,1,89]	--	--	--	--	--	--
ENSG00000109861	186.646	428.217	-1.198	2.0437e-22	4.6692e-20	CTSC	chr11	-	88293592	88337787	5633	protein_coding	cathepsin C [Source:HGNC Symbol;Acc:2528]	CTSC, CPPI, DPP-I, DPP1, DPPI, HMS, JP, JPD, PALS, PDON1, PLS; cathepsin C (EC:3,4,14,1); K01275 cathepsin C [EC:3,4,14,1]	--	--	--	--	--	--
ENSG00000166012	67.5732	139.31	-1.0438	7.034e-07	3.0418e-05	TAF1D	chr11	-	93729948	93784391	3605	protein_coding	TATA box binding protein (TBP)-associated factor, RNA polymerase I, D, 41kDa [Source:HGNC Symbol;Acc:28759]	putative uncharacterized protein encoded by LINC00269-like	GO:0043170//GO:2000112//GO:0031323//GO:0010556//GO:0044260//GO:2001141//GO:0019222//GO:0008150//GO:0009059//GO:0018130//GO:1901576//GO:0032774//GO:0009889//GO:0034645//GO:0051252//GO:0065007//GO:0071704//GO:0044238//GO:0044249//GO:0009987//GO:0006725//GO:0019438//GO:0006139//GO:0006355//GO:0031326//GO:1901362//GO:0006807//GO:0080090//GO:1903506//GO:0046483//GO:0010468//GO:0060255//GO:0050794//GO:…	macromolecule metabolic process//regulation of cellular macromolecule biosynthetic process//regulation of cellular metabolic process//regulation of macromolecule biosynthetic process//cellular macromolecule metabolic process//regulation of RNA biosynthetic process//regulation of metabolic process//biological_process//macromolecule biosynthetic process//heterocycle biosynthetic process//organic su…	GO:0005575//GO:0031981//GO:0032991//GO:0043228//GO:0044428//GO:0043232//GO:0044452//GO:0043233//GO:0043226//GO:0044424//GO:0000120//GO:0043227//GO:0005668//GO:0005623//GO:0044446//GO:0005730//GO:0005622//GO:0043231//GO:0005667//GO:0043234//GO:0043229//GO:0044798//GO:0070013//GO:0031974//GO:0044422//GO:0005634//GO:0044464	cellular_component//nuclear lumen//macromolecular complex//non-membrane-bounded organelle//nuclear part//intracellular non-membrane-bounded organelle//nucleolar part//organelle lumen//organelle//intracellular part//RNA polymerase I transcription factor complex//membrane-bounded organelle//RNA polymerase transcription factor SL1 complex//cell//intracellular organelle part//nucleolus//intracellular…	--	--
ENSG00000137693	81.1159	191.768	-1.2413	2.0087e-11	1.7689e-09	YAP1	chr11	+	102110461	102233423	3722	protein_coding	Yes-associated protein 1 [Source:HGNC Symbol;Acc:16262]	YAP1, COB1, YAP, YAP2, YAP65, YKI; Yes-associated protein 1; K16687 protein yorkie	--	--	--	--	GO:0003674//GO:0005488//GO:0005515	molecular_function//binding//protein binding
ENSG00000110330	32.8962	63.1957	-0.9419	0.0021898	0.033062	BIRC2	chr11	+	102347211	102378670	2152	protein_coding	baculoviral IAP repeat containing 2 [Source:HGNC Symbol;Acc:590]	--	--	--	--	--	--	--
ENSG00000152558	145.128	411.554	-1.5038	4.2689e-30	1.4983e-27	TMEM123	chr11	-	102396332	102470384	2560	protein_coding	transmembrane protein 123 [Source:HGNC Symbol;Acc:30138]	TMEM123, KCT3, PORIMIN, PORMIN; transmembrane protein 123	--	--	GO:0044425//GO:0016021//GO:0016020//GO:0005575//GO:0031224	membrane part//integral component of membrane//membrane//cellular_component//intrinsic component of membrane	--	--
ENSG00000137692	26.9918	55.5019	-1.04	0.0017995	0.028079	DCUN1D5	chr11	-	103062076	103092215	646	protein_coding	DCN1, defective in cullin neddylation 1, domain containing 5 (S, cerevisiae) [Source:HGNC Symbol;Acc:28409]	--	--	--	--	--	--	--
ENSG00000196954	45.08	94.7524	-1.0717	2.8937e-05	0.00086408	CASP4	chr11	-	104942866	104969436	2695	protein_coding	caspase 4, apoptosis-related cysteine peptidase [Source:HGNC Symbol;Acc:1505]	CASP4, ICE(rel)II, ICEREL-II, ICH-2, Mih1/TX, TX; caspase 4, apoptosis-related cysteine peptidase (EC:3,4,22,57); K04394 caspase 4 [EC:3,4,22,57]	GO:0009987//GO:0044238//GO:0008219//GO:0065007//GO:0071704//GO:0008150//GO:0012501//GO:0042981//GO:0044699//GO:0043170//GO:0010941//GO:0043067//GO:0006915//GO:0008152//GO:0044763//GO:0050789//GO:0050794//GO:0019538//GO:0016265//GO:0006508	cellular process//primary metabolic process//cell death//biological regulation//organic substance metabolic process//biological_process//programmed cell death//regulation of apoptotic process//single-organism process//macromolecule metabolic process//regulation of cell death//regulation of programmed cell death//apoptotic process//metabolic process//single-organism cellular process//regulation of…	GO:0005623//GO:0005575//GO:0044464//GO:0005622	cell//cellular_component//cell part//intracellular	GO:0003674//GO:0005488//GO:0008234//GO:0016787//GO:0008233//GO:0070011//GO:0005515//GO:0005516//GO:0004175//GO:0003824//GO:0004197	molecular_function//binding//cysteine-type peptidase activity//hydrolase activity//peptidase activity//peptidase activity, acting on L-amino acid peptides//protein binding//calmodulin binding//endopeptidase activity//catalytic activity//cysteine-type endopeptidase activity
ENSG00000204370	37.3949	85.2072	-1.1881	1.5954e-05	0.00051038	SDHD	chr11	+	112086773	112120013	990	protein_coding	succinate dehydrogenase complex, subunit D, integral membrane protein [Source:HGNC Symbol;Acc:10683]	SDHD, CBT1, CII-4, CWS3, PGL, PGL1, QPs3, SDH4, cybS; succinate dehydrogenase complex, subunit D, integral membrane protein; K00237 succinate dehydrogenase (ubiquinone) membrane anchor subunit	--	--	GO:0044464//GO:0016021//GO:0044422//GO:0005740//GO:0043229//GO:0044425//GO:0044444//GO:0044429//GO:0005622//GO:0043231//GO:0044446//GO:0031975//GO:0005623//GO:0031224//GO:0043227//GO:0005737//GO:0044424//GO:0005739//GO:0043226//GO:0016020//GO:0031967//GO:0005575	cell part//integral component of membrane//organelle part//mitochondrial envelope//intracellular organelle//membrane part//cytoplasmic part//mitochondrial part//intracellular//intracellular membrane-bounded organelle//intracellular organelle part//envelope//cell//intrinsic component of membrane//membrane-bounded organelle//cytoplasm//intracellular part//mitochondrion//organelle//membrane//organel…	--	--
ENSG00000076043	26.2889	64.8414	-1.3025	5.1122e-05	0.0014312	REXO2	chr11	+	114439386	114450279	970	protein_coding	REX2, RNA exonuclease 2 homolog (S, cerevisiae) [Source:HGNC Symbol;Acc:17851]	REXO2, REX2, RFN, SFN; RNA exonuclease 2; K13288 oligoribonuclease [EC:3,1,-,-]	--	--	--	--	--	--
ENSG00000149573	26.57	74.1809	-1.4812	1.7179e-06	6.8993e-05	MPZL2	chr11	-	118253403	118264536	1831	protein_coding	myelin protein zero-like 2 [Source:HGNC Symbol;Acc:3496]	MPZL2, EVA, EVA1; myelin protein zero-like 2	--	--	--	--	--	--
ENSG00000167283	37.6292	102.446	-1.4449	3.4403e-08	1.8935e-06	ATP5L	chr11	+	118401154	118431496	971	protein_coding	ATP synthase, H+ transporting, mitochondrial Fo complex, subunit G [Source:HGNC Symbol;Acc:14247]	ATP5L, ATP5JG; ATP synthase, H+ transporting, mitochondrial Fo complex, subunit G (EC:3,6,1,14); K02140 F-type H+-transporting ATPase subunit g	--	--	--	--	--	--
ENSG00000118181	210.545	577.813	-1.4565	1.0765e-39	5.793e-37	RPS25	chr11	-	119015712	119018691	1330	protein_coding	ribosomal protein S25 [Source:HGNC Symbol;Acc:10413]	RPS25, S25; ribosomal protein S25; K02975 small subunit ribosomal protein S25e	--	--	--	--	GO:0003677//GO:0097159//GO:0005488//GO:0003674//GO:0003676//GO:1901363	DNA binding//organic cyclic compound binding//binding//molecular_function//nucleic acid binding//heterocyclic compound binding
ENSG00000196655	22.3526	54.2265	-1.2786	0.00026191	0.0058244	TRAPPC4	chr11	+	119018432	119025454	1570	protein_coding	trafficking protein particle complex 4 [Source:HGNC Symbol;Acc:19943]	--	GO:0008150//GO:0051641//GO:0051649//GO:0044699//GO:1902578//GO:1902582//GO:0051179//GO:0016192//GO:0046907//GO:0006810//GO:0006888//GO:0044765//GO:0048193//GO:0016482//GO:0051234	biological_process//cellular localization//establishment of localization in cell//single-organism process//single-organism localization//single-organism intracellular transport//localization//vesicle-mediated transport//intracellular transport//transport//ER to Golgi vesicle-mediated transport//single-organism transport//Golgi vesicle transport//cytoplasmic transport//establishment of localization	GO:0005801//GO:0005575//GO:0043226//GO:0044424//GO:0043227//GO:0005623//GO:0043231//GO:0005622//GO:0043229//GO:0044464	cis-Golgi network//cellular_component//organelle//intracellular part//membrane-bounded organelle//cell//intracellular membrane-bounded organelle//intracellular//intracellular organelle//cell part	GO:0003674//GO:0005488//GO:0005515	molecular_function//binding//protein binding
ENSG00000256269	28.3507	56.6539	-0.99879	0.0023008	0.034436	HMBS	chr11	+	119084866	119093549	1274	protein_coding	hydroxymethylbilane synthase [Source:HGNC Symbol;Acc:4982]	--	GO:0046483//GO:0033013//GO:0044271//GO:0044237//GO:0008152//GO:0009058//GO:1901360//GO:1901566//GO:0034641//GO:0033014//GO:0008150//GO:1901576//GO:0018130//GO:0071704//GO:0006725//GO:0019438//GO:0044249//GO:0009987//GO:1901564//GO:1901362//GO:0006807	heterocycle metabolic process//tetrapyrrole metabolic process//cellular nitrogen compound biosynthetic process//cellular metabolic process//metabolic process//biosynthetic process//organic cyclic compound metabolic process//organonitrogen compound biosynthetic process//cellular nitrogen compound metabolic process//tetrapyrrole biosynthetic process//biological_process//organic substance biosynthet…	--	--	GO:0004418//GO:0016740//GO:0003824//GO:0016765//GO:0003674	hydroxymethylbilane synthase activity//transferase activity//catalytic activity//transferase activity, transferring alkyl or aryl (other than methyl) groups//molecular_function
ENSG00000076706	74.9772	152.435	-1.0237	3.307e-07	1.5139e-05	MCAM	chr11	-	119308529	119321521	1807	protein_coding	melanoma cell adhesion molecule [Source:HGNC Symbol;Acc:6934]	MCAM, CD146, MUC18; melanoma cell adhesion molecule; K06534 melanoma cell adhesion molecule	--	--	--	--	--	--
ENSG00000154127	47.6574	102.528	-1.1053	8.1101e-06	0.00027898	UBASH3B	chr11	+	122655675	122814473	4725	protein_coding	ubiquitin associated and SH3 domain containing B [Source:HGNC Symbol;Acc:29884]	UBASH3B, STS-1, STS1, TULA-2, TULA2, p70; ubiquitin associated and SH3 domain containing B (EC:3,1,3,48); K18993 ubiquitin-associated and SH3 domain-containing protein [EC:3,1,3,48]	--	--	--	--	GO:0005488//GO:0003674//GO:0005515	binding//molecular_function//protein binding
ENSG00000109971	635.103	1516.86	-1.256	7.2565e-81	1.0983e-77	HSPA8	chr11	-	123057489	123063230	1010	protein_coding	heat shock 70kDa protein 8 [Source:HGNC Symbol;Acc:5241]	HSPA8, HEL-33, HEL-S-72p, HSC54, HSC70, HSC71, HSP71, HSP73, HSPA10, LAP-1, LAP1, NIP71; heat shock 70kDa protein 8; K03283 heat shock 70kDa protein 1/8	--	--	--	--	--	--
ENSG00000134910	76.5236	161.239	-1.0752	4.4983e-08	2.4208e-06	STT3A	chr11	+	125591712	125625215	2320	protein_coding	STT3A, subunit of the oligosaccharyltransferase complex (catalytic) [Source:HGNC Symbol;Acc:6172]	STT3A, ITM1, STT3-A, TMC; STT3A, subunit of the oligosaccharyltransferase complex (catalytic) (EC:2,4,99,18); K07151 dolichyl-diphosphooligosaccharide--protein glycosyltransferase [EC:2,4,99,18]	GO:0044763//GO:0044237//GO:0009058//GO:0008152//GO:0009100//GO:1901137//GO:0043412//GO:0009101//GO:1901135//GO:0019538//GO:0044710//GO:0043413//GO:0071704//GO:0034645//GO:0044249//GO:0009987//GO:0044238//GO:0043170//GO:0005975//GO:0044260//GO:0044267//GO:0070085//GO:0008150//GO:0036211//GO:0044723//GO:0006464//GO:0006486//GO:1901576//GO:0044699//GO:0009059	single-organism cellular process//cellular metabolic process//biosynthetic process//metabolic process//glycoprotein metabolic process//carbohydrate derivative biosynthetic process//macromolecule modification//glycoprotein biosynthetic process//carbohydrate derivative metabolic process//protein metabolic process//single-organism metabolic process//macromolecule glycosylation//organic substance met…	GO:0005575//GO:0016020	cellular_component//membrane	GO:0016740//GO:0003824//GO:0004576//GO:0016757//GO:0016758//GO:0003674	transferase activity//catalytic activity//oligosaccharyl transferase activity//transferase activity, transferring glycosyl groups//transferase activity, transferring hexosyl groups//molecular_function
ENSG00000110080	36.8325	74.6334	-1.0188	0.00037388	0.0077586	ST3GAL4	chr11	+	126355640	126440344	681	protein_coding	ST3 beta-galactoside alpha-2,3-sialyltransferase 4 [Source:HGNC Symbol;Acc:10864]	--	GO:0044763//GO:0044237//GO:0009058//GO:0008152//GO:0009100//GO:1901137//GO:0043412//GO:0009101//GO:1901135//GO:0019538//GO:0044710//GO:0043413//GO:0071704//GO:0034645//GO:0044249//GO:0009987//GO:0044238//GO:0043170//GO:0005975//GO:0044260//GO:0008150//GO:0036211//GO:0044267//GO:0070085//GO:0044723//GO:0006486//GO:0006464//GO:1901576//GO:0044699//GO:0009059	single-organism cellular process//cellular metabolic process//biosynthetic process//metabolic process//glycoprotein metabolic process//carbohydrate derivative biosynthetic process//macromolecule modification//glycoprotein biosynthetic process//carbohydrate derivative metabolic process//protein metabolic process//single-organism metabolic process//macromolecule glycosylation//organic substance met…	--	--	GO:0016740//GO:0003824//GO:0016757//GO:0008373//GO:0003674	transferase activity//catalytic activity//transferase activity, transferring glycosyl groups//sialyltransferase activity//molecular_function
ENSG00000170322	67.7606	31.3098	1.1138	0.00017018	0.0040355	NFRKB	chr11	-	129863636	129895590	1215	protein_coding	nuclear factor related to kappaB binding protein [Source:HGNC Symbol;Acc:7802]	NFRKB, INO80G; nuclear factor related to kappaB binding protein; K11671 nuclear factor related to kappa-B-binding protein	--	--	--	--	--	--
ENSG00000111247	24.227	56.6539	-1.2256	0.00030922	0.006627	RAD51AP1	chr12	+	4538798	4560048	1192	protein_coding	RAD51 associated protein 1 [Source:HGNC Symbol;Acc:16956]	--	GO:0019222//GO:0008150//GO:0009059//GO:0018130//GO:1901576//GO:0006261//GO:0016071//GO:0043170//GO:2000112//GO:0010556//GO:0031323//GO:0044260//GO:2001141//GO:0044238//GO:0009987//GO:0044249//GO:0006725//GO:0019438//GO:0006139//GO:0006355//GO:0031326//GO:1901362//GO:0006807//GO:0032774//GO:0009889//GO:0034645//GO:0051252//GO:0071704//GO:0065007//GO:0050794//GO:0006396//GO:0060255//GO:0097659//GO:…	regulation of metabolic process//biological_process//macromolecule biosynthetic process//heterocycle biosynthetic process//organic substance biosynthetic process//DNA-dependent DNA replication//mRNA metabolic process//macromolecule metabolic process//regulation of cellular macromolecule biosynthetic process//regulation of macromolecule biosynthetic process//regulation of cellular metabolic proces…	GO:0044428//GO:0005575//GO:0032991//GO:0043227//GO:0005623//GO:0043226//GO:0044424//GO:0043229//GO:0044446//GO:0005622//GO:0043231//GO:0044422//GO:0005681//GO:0005634//GO:0044464//GO:0030529	nuclear part//cellular_component//macromolecular complex//membrane-bounded organelle//cell//organelle//intracellular part//intracellular organelle//intracellular organelle part//intracellular//intracellular membrane-bounded organelle//organelle part//spliceosomal complex//nucleus//cell part//ribonucleoprotein complex	--	--
ENSG00000010278	257.875	544.816	-1.0791	6.3497e-24	1.6714e-21	CD9	chr12	+	6199715	6238271	797	protein_coding	CD9 molecule [Source:HGNC Symbol;Acc:1709]	CD9, BTCC-1, DRAP-27, MIC3, MRP-1, TSPAN-29, TSPAN29; CD9 molecule; K06460 CD9 antigen	--	--	GO:0016021//GO:0031224//GO:0005575//GO:0016020//GO:0044425	integral component of membrane//intrinsic component of membrane//cellular_component//membrane//membrane part	--	--
ENSG00000159335	931.732	256.774	1.8594	5.8987e-92	1.0988e-88	PTMS	chr12	+	6765516	6770952	561	protein_coding	parathymosin [Source:HGNC Symbol;Acc:9629]	PTMS, ParaT; parathymosin	--	--	--	--	--	--
ENSG00000111674	66.7297	134.62	-1.0125	2.0002e-06	7.8889e-05	ENO2	chr12	+	6913745	6923698	968	protein_coding	enolase 2 (gamma, neuronal) [Source:HGNC Symbol;Acc:3353]	ENO2, HEL-S-279, NSE; enolase 2 (gamma, neuronal) (EC:4,2,1,11); K01689 enolase [EC:4,2,1,11]	GO:0006757//GO:0009205//GO:0044763//GO:0009150//GO:1901575//GO:1901657//GO:0044237//GO:0009167//GO:1901360//GO:0006753//GO:0009126//GO:0009259//GO:0009135//GO:0006091//GO:0009199//GO:0008152//GO:0034641//GO:0046496//GO:0046128//GO:0044281//GO:0046483//GO:0072521//GO:0019752//GO:0006793//GO:1901135//GO:0043436//GO:0009119//GO:0019362//GO:0072524//GO:0044712//GO:0055086//GO:0046031//GO:0006090//GO:…	ATP generation from ADP//purine ribonucleoside triphosphate metabolic process//single-organism cellular process//purine ribonucleotide metabolic process//organic substance catabolic process//glycosyl compound metabolic process//cellular metabolic process//purine ribonucleoside monophosphate metabolic process//organic cyclic compound metabolic process//nucleoside phosphate metabolic process//purin…	GO:0044464//GO:0005622//GO:1902494//GO:0043234//GO:0005829//GO:0044444//GO:0044424//GO:0044445//GO:0005737//GO:0005623//GO:0005575//GO:0000015//GO:0032991	cell part//intracellular//catalytic complex//protein complex//cytosol//cytoplasmic part//intracellular part//cytosolic part//cytoplasm//cell//cellular_component//phosphopyruvate hydratase complex//macromolecular complex	GO:0016814//GO:0016836//GO:0008270//GO:0046872//GO:0043169//GO:0003824//GO:0016810//GO:0016829//GO:0016835//GO:0004634//GO:0000287//GO:0016787//GO:0003674//GO:0046914//GO:0005488//GO:0043167	hydrolase activity, acting on carbon-nitrogen (but not peptide) bonds, in cyclic amidines//hydro-lyase activity//zinc ion binding//metal ion binding//cation binding//catalytic activity//hydrolase activity, acting on carbon-nitrogen (but not peptide) bonds//lyase activity//carbon-oxygen lyase activity//phosphopyruvate hydratase activity//magnesium ion binding//hydrolase activity//molecular_functio…
ENSG00000182326	36.7857	72.2471	-0.9738	0.00075324	0.013798	C1S	chr12	+	6988259	7071032	1178	protein_coding	complement component 1, s subcomponent [Source:HGNC Symbol;Acc:1247]	C1S; complement component 1, s subcomponent (EC:3,4,21,42); K01331 complement component 1, s subcomponent [EC:3,4,21,42]	GO:0008150//GO:0043170//GO:0044238//GO:0071704//GO:0019538//GO:0006508//GO:0008152	biological_process//macromolecule metabolic process//primary metabolic process//organic substance metabolic process//protein metabolic process//proteolysis//metabolic process	--	--	GO:0003674//GO:0046914//GO:0005488//GO:0004252//GO:0043167//GO:0016787//GO:0046872//GO:0043169//GO:0004175//GO:0003824//GO:0008236//GO:0008270//GO:0070011//GO:0008233//GO:0017171	molecular_function//transition metal ion binding//binding//serine-type endopeptidase activity//ion binding//hydrolase activity//metal ion binding//cation binding//endopeptidase activity//catalytic activity//serine-type peptidase activity//zinc ion binding//peptidase activity, acting on L-amino acid peptides//peptidase activity//serine hydrolase activity
ENSG00000173391	160.217	27.319	2.5521	1.3164e-24	3.582e-22	OLR1	chr12	-	10158301	10172138	1721	protein_coding	oxidized low density lipoprotein (lectin-like) receptor 1 [Source:HGNC Symbol;Acc:8133]	OLR1, CLEC8A, LOX1, LOXIN, SCARE1, SLOX1; oxidized low density lipoprotein (lectin-like) receptor 1; K08763 oxidised low-density lipoprotein receptor 1	GO:0044765//GO:1902600//GO:0016032//GO:0050794//GO:0019076//GO:0050789//GO:0098655//GO:0006810//GO:0033036//GO:0034220//GO:0015992//GO:0010508//GO:0048518//GO:0055085//GO:0009057//GO:0008152//GO:0009058//GO:0051704//GO:0006818//GO:0044237//GO:0098662//GO:0048522//GO:0043112//GO:1901575//GO:0044763//GO:0044764//GO:0070727//GO:0006812//GO:0098660//GO:0051234//GO:0051649//GO:0015031//GO:0044699//GO:…	single-organism transport//hydrogen ion transmembrane transport//viral process//regulation of cellular process//viral release from host cell//regulation of biological process//cation transmembrane transport//transport//macromolecule localization//ion transmembrane transport//proton transport//positive regulation of autophagy//positive regulation of biological process//transmembrane transport//mac…	GO:0044425//GO:0043229//GO:0044215//GO:0044444//GO:0043234//GO:0044216//GO:0012505//GO:0043231//GO:0005622//GO:0098796//GO:0044279//GO:0044464//GO:0033644//GO:0016021//GO:0018995//GO:0044218//GO:0016469//GO:0016020//GO:0033179//GO:0033177//GO:0043657//GO:0032991//GO:0005783//GO:0005575//GO:0005623//GO:0005737//GO:0043227//GO:0031224//GO:0033176//GO:0033643//GO:0044424//GO:0043226//GO:0044217	membrane part//intracellular organelle//other organism//cytoplasmic part//protein complex//other organism cell//endomembrane system//intracellular membrane-bounded organelle//intracellular//membrane protein complex//other organism membrane//cell part//host cell membrane//integral component of membrane//host//other organism cell membrane//proton-transporting two-sector ATPase complex//membrane//pr…	GO:0015078//GO:0015075//GO:0022857//GO:0015267//GO:0008324//GO:0005216//GO:0005515//GO:0022892//GO:0022803//GO:0022891//GO:0005488//GO:0005261//GO:0003674//GO:0030246//GO:0005215//GO:0015077//GO:0022890//GO:0051082//GO:0022838	hydrogen ion transmembrane transporter activity//ion transmembrane transporter activity//transmembrane transporter activity//channel activity//cation transmembrane transporter activity//ion channel activity//protein binding//substrate-specific transporter activity//passive transmembrane transporter activity//substrate-specific transmembrane transporter activity//binding//cation channel activity//…
ENSG00000134531	214.716	409.867	-0.93273	1.0182e-14	1.3047e-12	EMP1	chr12	+	13196716	13219939	5406	protein_coding	epithelial membrane protein 1 [Source:HGNC Symbol;Acc:3333]	EMP1, CL-20, EMP-1, TMP; epithelial membrane protein 1	GO:0022613//GO:0042254//GO:0008150//GO:0044085//GO:0071840	ribonucleoprotein complex biogenesis//ribosome biogenesis//biological_process//cellular component biogenesis//cellular component organization or biogenesis	GO:0031224//GO:0005575//GO:0016020//GO:0016021//GO:0044425	intrinsic component of membrane//cellular_component//membrane//integral component of membrane//membrane part	--	--
ENSG00000111341	20.8999	85.166	-2.0268	1.549e-10	1.2259e-08	MGP	chr12	-	14881181	14885926	1192	protein_coding	matrix Gla protein [Source:HGNC Symbol;Acc:7060]	MGP, MGLAP, NTI; matrix Gla protein	--	--	GO:0005575//GO:0005576	cellular_component//extracellular region	GO:0003674//GO:0043167//GO:0005488//GO:0046872//GO:0043169//GO:0005509	molecular_function//ion binding//binding//metal ion binding//cation binding//calcium ion binding
ENSG00000008394	643.117	1200.84	-0.90089	7.7989e-38	3.8544e-35	MGST1	chr12	+	16347142	16609259	1842	protein_coding	microsomal glutathione S-transferase 1 [Source:HGNC Symbol;Acc:7061]	--	--	--	--	--	--	--
ENSG00000123095	22.1183	52.8276	-1.2561	0.00038156	0.0078842	BHLHE41	chr12	-	26120026	26125127	3143	protein_coding	basic helix-loop-helix family, member e41 [Source:HGNC Symbol;Acc:16617]	BHLHE41, BHLHB3, DEC2, SHARP1, hDEC2; basic helix-loop-helix family, member e41; K03730 class B basic helix-loop-helix protein 3	--	--	--	--	GO:0046983//GO:0003674//GO:0005488//GO:0005515	protein dimerization activity//molecular_function//binding//protein binding
ENSG00000211584	28.3039	111.868	-1.9827	4.8371e-13	5.1604e-11	SLC48A1	chr12	+	47753916	47782753	2609	protein_coding	solute carrier family 48 (heme transporter), member 1 [Source:HGNC Symbol;Acc:26035]	SLC48A1, HRG-1, HRG1, hHRG-1; solute carrier family 48 (heme transporter), member 1; K15380 solute carrier family 48 (heme transporter), member 1	--	--	--	--	--	--
ENSG00000134291	41.7998	98.1672	-1.2317	1.8618e-06	7.4035e-05	TMEM106C	chr12	+	47963569	47968878	948	protein_coding	transmembrane protein 106C [Source:HGNC Symbol;Acc:28775]	TMEM106C; transmembrane protein 106C	GO:0045184//GO:0051641//GO:0072600//GO:0034067//GO:0008150//GO:0033365//GO:0051649//GO:0044699//GO:0015031//GO:0006605//GO:0006886//GO:0000042//GO:0051179//GO:1902582//GO:0016192//GO:0046907//GO:0006891//GO:1902578//GO:0071702//GO:0034613//GO:0008104//GO:0006810//GO:0000301//GO:0044765//GO:0048193//GO:0072594//GO:0033036//GO:1902580//GO:0016482//GO:0051234//GO:0070727	establishment of protein localization//cellular localization//establishment of protein localization to Golgi//protein localization to Golgi apparatus//biological_process//protein localization to organelle//establishment of localization in cell//single-organism process//protein transport//protein targeting//intracellular protein transport//protein targeting to Golgi//localization//single-organism …	--	--	GO:0003674//GO:0005488//GO:0005515	molecular_function//binding//protein binding
ENSG00000050405	180.039	91.8312	0.97125	4.0341e-08	2.1905e-06	LIMA1	chr12	-	50175788	50283546	2282	protein_coding	LIM domain and actin binding 1 [Source:HGNC Symbol;Acc:24636]	LIMA1, EPLIN, SREBP3; LIM domain and actin binding 1	--	--	--	--	GO:0005488//GO:0043167//GO:0046914//GO:0003674//GO:0046872//GO:0043169//GO:0008270	binding//ion binding//transition metal ion binding//molecular_function//metal ion binding//cation binding//zinc ion binding
ENSG00000123358	55.6237	23.2458	1.2587	0.00017846	0.0041999	NR4A1	chr12	+	52022832	52059507	3842	protein_coding	nuclear receptor subfamily 4, group A, member 1 [Source:HGNC Symbol;Acc:7980]	NR4A1, GFRP1, HMR, N10, NAK-1, NGFIB, NP10, NUR77, TR3; nuclear receptor subfamily 4, group A, member 1; K04465 nuclear receptor subfamily 4 group A member 1	--	--	--	--	--	--
ENSG00000186081	123.525	16.3338	2.9189	5.3024e-22	1.1673e-19	KRT5	chr12	-	52514575	52520687	946	protein_coding	keratin 5 [Source:HGNC Symbol;Acc:6442]	KRT5, CK5, DDD, DDD1, EBS2, K5, KRT5A; keratin 5; K07605 type II keratin, basic	GO:0051258//GO:0006461//GO:0033036//GO:0070271//GO:0022607//GO:0043436//GO:0010468//GO:0001775//GO:0034504//GO:0080090//GO:1903506//GO:0019752//GO:0046483//GO:0006357//GO:0044281//GO:0051674//GO:0034220//GO:0010876//GO:0090304//GO:0019538//GO:0044765//GO:0006606//GO:0048193//GO:0043933//GO:1902600//GO:0072594//GO:0060255//GO:0050794//GO:0023052//GO:0006298//GO:0097659//GO:0040011//GO:0050789//GO:…	protein polymerization//protein complex assembly//macromolecule localization//protein complex biogenesis//cellular component assembly//oxoacid metabolic process//regulation of gene expression//cell activation//protein localization to nucleus//regulation of primary metabolic process//regulation of nucleic acid-templated transcription//carboxylic acid metabolic process//heterocycle metabolic proces…	GO:0019012//GO:1902494//GO:0012505//GO:0044446//GO:0098796//GO:0031082//GO:0005622//GO:0043231//GO:0044427//GO:0000779//GO:0045111//GO:0031975//GO:0000942//GO:0005654//GO:0005643//GO:0000776//GO:0044425//GO:0031988//GO:0017119//GO:0044431//GO:0043229//GO:0000940//GO:0005819//GO:0044444//GO:0044430//GO:0005829//GO:0043234//GO:0005794//GO:0031974//GO:0031514//GO:0070013//GO:0005577//GO:0031982//GO:…	virion//catalytic complex//endomembrane system//intracellular organelle part//membrane protein complex//BLOC complex//intracellular//intracellular membrane-bounded organelle//chromosomal part//condensed chromosome, centromeric region//intermediate filament cytoskeleton//envelope//condensed nuclear chromosome outer kinetochore//nucleoplasm//nuclear pore//kinetochore//membrane part//membrane-bounde…	GO:0043566//GO:0060090//GO:0016421//GO:0001883//GO:0019899//GO:0008289//GO:0035639//GO:0015075//GO:0003690//GO:0098772//GO:0032553//GO:0003824//GO:0015078//GO:0032549//GO:0016874//GO:0000774//GO:0003677//GO:0060589//GO:0032550//GO:0001882//GO:0022892//GO:0001104//GO:0005198//GO:0043168//GO:0097367//GO:0022857//GO:0008324//GO:0005515//GO:0005102//GO:0001076//GO:0017016//GO:0000988//GO:0046983//GO:…	structure-specific DNA binding//binding, bridging//CoA carboxylase activity//purine nucleoside binding//enzyme binding//lipid binding//purine ribonucleoside triphosphate binding//ion transmembrane transporter activity//double-stranded DNA binding//molecular function regulator//ribonucleotide binding//catalytic activity//hydrogen ion transmembrane transporter activity//ribonucleoside binding//liga…
ENSG00000135404	149.439	291.539	-0.96414	1.9199e-11	1.6968e-09	CD63	chr12	-	55725323	55729707	426	protein_coding	CD63 molecule [Source:HGNC Symbol;Acc:1692]	--	--	--	GO:0031224//GO:0016020//GO:0005575//GO:0016021//GO:0044425	intrinsic component of membrane//membrane//cellular_component//integral component of membrane//membrane part	--	--
ENSG00000229117	382.056	720.661	-0.91554	5.6392e-24	1.5007e-21	RPL41	chr12	+	56116586	56117943	462	protein_coding	ribosomal protein L41 [Source:HGNC Symbol;Acc:10354]	--	GO:0009405//GO:0051704//GO:0008150	pathogenesis//multi-organism process//biological_process	GO:0005576//GO:0005575	extracellular region//cellular_component	GO:0098772//GO:0016247//GO:0003674//GO:0016248//GO:0008200	molecular function regulator//channel regulator activity//molecular_function//channel inhibitor activity//ion channel inhibitor activity
ENSG00000123384	99.579	40.567	1.2955	2.9529e-07	1.3673e-05	LRP1	chr12	+	57128493	57213351	1518	protein_coding	low density lipoprotein receptor-related protein 1 [Source:HGNC Symbol;Acc:6692]	LRP1, A2MR, APOER, APR, CD91, IGFBP3R, LRP, LRP1A, TGFBR5; low density lipoprotein receptor-related protein 1; K04550 low-density lipoprotein receptor-related protein 1 (alpha-2-macroglobulin receptor)	GO:0008150//GO:0051704//GO:0009405	biological_process//multi-organism process//pathogenesis	GO:0005575//GO:0005576	cellular_component//extracellular region	GO:0017080//GO:0005488//GO:0008200//GO:0019871//GO:0003674//GO:0016248//GO:0005515//GO:0016247//GO:0098772	sodium channel regulator activity//binding//ion channel inhibitor activity//sodium channel inhibitor activity//molecular_function//channel inhibitor activity//protein binding//channel regulator activity//molecular function regulator
ENSG00000111110	88.5668	33.4493	1.4048	2.7613e-07	1.2885e-05	PPM1H	chr12	-	62643982	62935037	4655	protein_coding	protein phosphatase, Mg2+/Mn2+ dependent, 1H [Source:HGNC Symbol;Acc:18583]	PPM1H, ARHCL1, NERPP-2C, URCC2; protein phosphatase, Mg2+/Mn2+ dependent, 1H (EC:3,1,3,16); K17503 protein phosphatase 1H [EC:3,1,3,16]	--	--	--	--	GO:0003824//GO:0003674	catalytic activity//molecular_function
ENSG00000139289	47.9385	125.733	-1.3911	2.8986e-09	1.8972e-07	PHLDA1	chr12	-	76025447	76033932	4646	protein_coding	pleckstrin homology-like domain, family A, member 1 [Source:HGNC Symbol;Acc:8933]	PHLDA1, DT1P1B11, PHRIP, TDAG51; pleckstrin homology-like domain, family A, member 1	GO:0006950//GO:0044763//GO:0008150//GO:0044699//GO:0007049//GO:0050896//GO:0009987	response to stress//single-organism cellular process//biological_process//single-organism process//cell cycle//response to stimulus//cellular process	GO:0043231//GO:0005622//GO:0043229//GO:0005634//GO:0044464//GO:0005576//GO:0005575//GO:0043226//GO:0044424//GO:0043227//GO:0005623	intracellular membrane-bounded organelle//intracellular//intracellular organelle//nucleus//cell part//extracellular region//cellular_component//organelle//intracellular part//membrane-bounded organelle//cell	GO:0005515//GO:0005102//GO:0005179//GO:0003674//GO:0005488	protein binding//receptor binding//hormone activity//molecular_function//binding
ENSG00000111670	59.0914	30.1578	0.97041	0.0016751	0.026688	GNPTAB	chr12	-	101745497	101830938	1997	protein_coding	N-acetylglucosamine-1-phosphate transferase, alpha and beta subunits [Source:HGNC Symbol;Acc:29670]	--	--	--	--	--	--	--
ENSG00000076248	70.1974	138.57	-0.98112	2.65e-06	0.00010138	UNG	chr12	+	109097574	109110992	1164	protein_coding	uracil-DNA glycosylase [Source:HGNC Symbol;Acc:12572]	UNG, DGU, HIGM4, HIGM5, UDG, UNG1, UNG15, UNG2; uracil-DNA glycosylase (EC:3,2,2,27); K03648 uracil-DNA glycosylase [EC:3,2,2,27]	--	--	--	--	--	--
ENSG00000111229	111.201	217.153	-0.96555	6.6388e-09	4.1118e-07	ARPC3	chr12	-	110434825	110450422	669	protein_coding	actin related protein 2/3 complex, subunit 3, 21kDa [Source:HGNC Symbol;Acc:706]	--	GO:0034314//GO:0070271//GO:0022607//GO:0006461//GO:0008154//GO:0051258//GO:0031334//GO:0044089//GO:0050794//GO:0030832//GO:0050789//GO:0051493//GO:0030041//GO:0043933//GO:0030833//GO:0030838//GO:0044085//GO:0051130//GO:0044763//GO:0034622//GO:0045010//GO:0048522//GO:0044087//GO:0032956//GO:0065008//GO:0051495//GO:0007015//GO:0032273//GO:0010638//GO:0071840//GO:0065003//GO:1902589//GO:0048518//GO:…	Arp2/3 complex-mediated actin nucleation//protein complex biogenesis//cellular component assembly//protein complex assembly//actin polymerization or depolymerization//protein polymerization//positive regulation of protein complex assembly//positive regulation of cellular component biogenesis//regulation of cellular process//regulation of actin filament length//regulation of biological process//re…	GO:0044446//GO:0005622//GO:0044430//GO:0043234//GO:0015629//GO:0043229//GO:0005885//GO:0044422//GO:0005856//GO:0044464//GO:0005575//GO:0032991//GO:0043228//GO:0043232//GO:0043226//GO:0044424//GO:0005623	intracellular organelle part//intracellular//cytoskeletal part//protein complex//actin cytoskeleton//intracellular organelle//Arp2/3 protein complex//organelle part//cytoskeleton//cell part//cellular_component//macromolecular complex//non-membrane-bounded organelle//intracellular non-membrane-bounded organelle//organelle//intracellular part//cell	--	--
ENSG00000152137	64.0586	11.6435	2.4599	2.257e-10	1.7463e-08	HSPB8	chr12	+	119178642	119221131	1050	protein_coding	heat shock 22kDa protein 8 [Source:HGNC Symbol;Acc:30171]	HSPB8, CMT2L, DHMN2, E2IG1, H11, HMN2, HMN2A, HSP22; heat shock 22kDa protein 8; K08879 heat shock protein beta-8	--	--	--	--	--	--
ENSG00000130787	101.969	49.3716	1.0464	1.1452e-05	0.00038146	HIP1R	chr12	+	122834453	122862960	1255	protein_coding	huntingtin interacting protein 1 related [Source:HGNC Symbol;Acc:18415]	HIP1R, HIP12, HIP3, ILWEQ; huntingtin interacting protein 1 related	--	--	--	--	GO:0005488//GO:0003674//GO:0008092//GO:0003779//GO:0005515	binding//molecular_function//cytoskeletal protein binding//actin binding//protein binding
ENSG00000073060	97.0486	52.0048	0.90006	0.00015306	0.0036845	SCARB1	chr12	-	124776856	124882668	3821	protein_coding	scavenger receptor class B, member 1 [Source:HGNC Symbol;Acc:1664]	--	GO:0008150//GO:0022610//GO:0007155	biological_process//biological adhesion//cell adhesion	GO:0005575//GO:0016020	cellular_component//membrane	--	--
ENSG00000177169	112.841	51.9636	1.1187	1.1243e-06	4.7268e-05	ULK1	chr12	+	131894651	131923167	1862	protein_coding	unc-51-like kinase 1 (C, elegans) [Source:HGNC Symbol;Acc:12558]	ULK1, ATG1, ATG1A, UNC51, Unc51,1, hATG1; unc-51 like autophagy activating kinase 1 (EC:2,7,11,1); K08269 serine/threonine-protein kinase ULK/ATG1 [EC:2,7,11,1]	GO:0008610//GO:0009987//GO:0044249//GO:0044238//GO:0044264//GO:0006629//GO:0006468//GO:0005976//GO:0044255//GO:0016051//GO:0044710//GO:0034645//GO:0006796//GO:0071704//GO:0044711//GO:1903509//GO:0044723//GO:0036211//GO:0008150//GO:0044267//GO:0009059//GO:0006464//GO:0044699//GO:1901576//GO:0005975//GO:0043170//GO:0008653//GO:0044260//GO:0016310//GO:0000271//GO:0008152//GO:0009058//GO:0044763//GO:…	lipid biosynthetic process//cellular process//cellular biosynthetic process//primary metabolic process//cellular polysaccharide metabolic process//lipid metabolic process//protein phosphorylation//polysaccharide metabolic process//cellular lipid metabolic process//carbohydrate biosynthetic process//single-organism metabolic process//cellular macromolecule biosynthetic process//phosphate-containin…	GO:0016020//GO:0005575	membrane//cellular_component	GO:0030554//GO:0032559//GO:0032555//GO:0000166//GO:0097159//GO:0036094//GO:0005524//GO:0016772//GO:0003674//GO:1901265//GO:0043167//GO:0005488//GO:0016301//GO:1901363//GO:0017076//GO:0004672//GO:0097367//GO:0016773//GO:0043168//GO:0032550//GO:0001882//GO:0032549//GO:0003824//GO:0032553//GO:0001883//GO:0016740//GO:0035639	adenyl nucleotide binding//adenyl ribonucleotide binding//purine ribonucleotide binding//nucleotide binding//organic cyclic compound binding//small molecule binding//ATP binding//transferase activity, transferring phosphorus-containing groups//molecular_function//nucleoside phosphate binding//ion binding//binding//kinase activity//heterocyclic compound binding//purine nucleotide binding//protein …
ENSG00000122026	183.553	507.828	-1.4681	1.6857e-35	7.4221e-33	RPL21	chr13	+	27251309	27256691	615	protein_coding	ribosomal protein L21 [Source:HGNC Symbol;Acc:10313]	RPL21, HYPT12, L21; ribosomal protein L21 (EC:3,6,5,3); K02889 large subunit ribosomal protein L21e	GO:0034645//GO:0071704//GO:0043604//GO:1901564//GO:0006807//GO:0044249//GO:0009987//GO:0044238//GO:0006518//GO:0044260//GO:0043170//GO:0009059//GO:1901576//GO:0008150//GO:0044267//GO:0044237//GO:0010467//GO:0044271//GO:1901566//GO:0034641//GO:0008152//GO:0009058//GO:0006412//GO:0019538//GO:0043603//GO:0043043	cellular macromolecule biosynthetic process//organic substance metabolic process//amide biosynthetic process//organonitrogen compound metabolic process//nitrogen compound metabolic process//cellular biosynthetic process//cellular process//primary metabolic process//peptide metabolic process//cellular macromolecule metabolic process//macromolecule metabolic process//macromolecule biosynthetic proc…	GO:0044424//GO:0043226//GO:0005623//GO:0005737//GO:0032991//GO:0005575//GO:0043228//GO:0043232//GO:0030529//GO:0044464//GO:0005840//GO:0005622//GO:0043229//GO:0044444	intracellular part//organelle//cell//cytoplasm//macromolecular complex//cellular_component//non-membrane-bounded organelle//intracellular non-membrane-bounded organelle//ribonucleoprotein complex//cell part//ribosome//intracellular//intracellular organelle//cytoplasmic part	GO:0003674//GO:0005198//GO:0003735	molecular_function//structural molecule activity//structural constituent of ribosome
ENSG00000133112	428.635	918.065	-1.0988	2.5553e-40	1.4064e-37	TPT1	chr13	-	45333471	45341370	4083	protein_coding	tumor protein, translationally-controlled 1 [Source:HGNC Symbol;Acc:12022]	TPT1, HRF, TCTP, p02, p23; tumor protein, translationally-controlled 1	--	--	--	--	--	--
ENSG00000188243	24.555	52.6631	-1.1008	0.001436	0.023536	COMMD6	chr13	-	75525219	75549439	1421	protein_coding	COMM domain containing 6 [Source:HGNC Symbol;Acc:24015]	--	--	--	--	--	--	--
ENSG00000134871	146.908	58.5054	1.3283	2.2095e-10	1.715e-08	COL4A2	chr13	+	110305812	110513027	1094	protein_coding	collagen, type IV, alpha 2 [Source:HGNC Symbol;Acc:2203]	COL4A2, ICH, POREN2; collagen, type IV, alpha 2; K06237 collagen, type IV, alpha	--	--	GO:0005575//GO:0043657//GO:0044217//GO:0044216//GO:0044215//GO:0018995	cellular_component//host cell//other organism part//other organism cell//other organism//host	--	--
ENSG00000068650	94.8461	47.8082	0.98833	5.3211e-05	0.0014812	ATP11A	chr13	+	112690329	112887168	5356	protein_coding	ATPase, class VI, type 11A [Source:HGNC Symbol;Acc:13552]	--	GO:0046467//GO:0044710//GO:0042157//GO:0044255//GO:0044763//GO:0071704//GO:0044711//GO:0006796//GO:1903509//GO:0034645//GO:0044237//GO:0009247//GO:0009058//GO:0044238//GO:0009987//GO:0044249//GO:0008152//GO:0008610//GO:0006629//GO:0019637//GO:0008654//GO:0006505//GO:0043170//GO:1901137//GO:0043412//GO:0006793//GO:0044260//GO:1901135//GO:0006661//GO:0046488//GO:0006644//GO:0090407//GO:0036211//GO:…	membrane lipid biosynthetic process//single-organism metabolic process//lipoprotein metabolic process//cellular lipid metabolic process//single-organism cellular process//organic substance metabolic process//single-organism biosynthetic process//phosphate-containing compound metabolic process//liposaccharide metabolic process//cellular macromolecule biosynthetic process//cellular metabolic proces…	GO:0031224//GO:0016021//GO:0005575//GO:0016020//GO:0044425	intrinsic component of membrane//integral component of membrane//cellular_component//membrane//membrane part	GO:0097159//GO:0036094//GO:0008194//GO:0000166//GO:0016757//GO:1901363//GO:0016740//GO:0016758//GO:0003674//GO:0046872//GO:0043169//GO:0005488//GO:0003824//GO:0008375//GO:1901265//GO:0017176//GO:0043167	organic cyclic compound binding//small molecule binding//UDP-glycosyltransferase activity//nucleotide binding//transferase activity, transferring glycosyl groups//heterocyclic compound binding//transferase activity//transferase activity, transferring hexosyl groups//molecular_function//metal ion binding//cation binding//binding//catalytic activity//acetylglucosaminyltransferase activity//nucleosi…
ENSG00000129538	14.1051	55.6254	-1.9795	3.5322e-07	1.6067e-05	RNASE1	chr14	-	20801228	20803278	866	protein_coding	ribonuclease, RNase A family, 1 (pancreatic) [Source:HGNC Symbol;Acc:10044]	RNASE1, RAC1, RIB1, RNS1; ribonuclease, RNase A family, 1 (pancreatic) (EC:3,1,27,5); K01168 pancreatic ribonuclease [EC:3,1,27,5]	GO:0008150//GO:0051704//GO:0009405	biological_process//multi-organism process//pathogenesis	GO:0005575//GO:0005576	cellular_component//extracellular region	GO:0016248//GO:0003674//GO:0008200//GO:0098772//GO:0016247	channel inhibitor activity//molecular_function//ion channel inhibitor activity//molecular function regulator//channel regulator activity
ENSG00000100439	291.895	132.357	1.141	1.8079e-15	2.4736e-13	ABHD4	chr14	+	22598237	22613215	2357	protein_coding	abhydrolase domain containing 4 [Source:HGNC Symbol;Acc:20154]	ABHD4, ABH4; abhydrolase domain containing 4; K13698 abhydrolase domain-containing protein 4	GO:0008152//GO:0070727//GO:0051234//GO:0044763//GO:0044237//GO:0006644//GO:0006810//GO:0006664//GO:0006793//GO:1901135//GO:0033036//GO:0044238//GO:0051179//GO:0009987//GO:0046907//GO:0006629//GO:0019637//GO:0034613//GO:0071702//GO:0044710//GO:0044255//GO:0071704//GO:0006796//GO:0008104//GO:1903509//GO:0006650//GO:0008150//GO:0051641//GO:0045184//GO:0046486//GO:0015031//GO:0044699//GO:0006643//GO:…	metabolic process//cellular macromolecule localization//establishment of localization//single-organism cellular process//cellular metabolic process//phospholipid metabolic process//transport//glycolipid metabolic process//phosphorus metabolic process//carbohydrate derivative metabolic process//macromolecule localization//primary metabolic process//localization//cellular process//intracellular tra…	--	--	GO:0004806//GO:0016298//GO:0003824//GO:0003674//GO:0016788//GO:0052689//GO:0016787	triglyceride lipase activity//lipase activity//catalytic activity//molecular_function//hydrolase activity, acting on ester bonds//carboxylic ester hydrolase activity//hydrolase activity
ENSG00000155465	59.6068	5.71888	3.3817	8.2785e-13	8.6414e-11	SLC7A7	chr14	-	22773222	22829820	1158	protein_coding	solute carrier family 7 (amino acid transporter light chain, y+L system), member 7 [Source:HGNC Symbol;Acc:11065]	SLC7A7, LAT3, LPI, MOP-2, Y+LAT1, y+LAT-1; solute carrier family 7 (amino acid transporter light chain, y+L system), member 7; K13867 solute carrier family 7 (L-type amino acid transporter), member 7	GO:0051301//GO:0006820//GO:0006811//GO:0008150//GO:0098656//GO:0044699//GO:0006865//GO:0007049//GO:0071702//GO:0007059//GO:1902578//GO:0009987//GO:0051179//GO:0034220//GO:0015849//GO:0006810//GO:0003333//GO:0044765//GO:0071705//GO:0051234//GO:1903825//GO:0044763//GO:0046942//GO:0055085//GO:0015711	cell division//anion transport//ion transport//biological_process//anion transmembrane transport//single-organism process//amino acid transport//cell cycle//organic substance transport//chromosome segregation//single-organism localization//cellular process//localization//ion transmembrane transport//organic acid transport//transport//amino acid transmembrane transport//single-organism transport//…	GO:0005575//GO:0016020//GO:0031224//GO:0044425//GO:0016021	cellular_component//membrane//intrinsic component of membrane//membrane part//integral component of membrane	GO:0005215//GO:1901363//GO:0017076//GO:0003674//GO:0003676//GO:0005342//GO:0008514//GO:0005488//GO:0022891//GO:1901265//GO:0043167//GO:0005524//GO:0015171//GO:0097159//GO:0036094//GO:0046943//GO:0032559//GO:0030554//GO:0032555//GO:0000166//GO:0032553//GO:0008509//GO:0035639//GO:0015075//GO:0001883//GO:0003677//GO:0032549//GO:0043168//GO:0022892//GO:0001882//GO:0032550//GO:0022857//GO:0097367	transporter activity//heterocyclic compound binding//purine nucleotide binding//molecular_function//nucleic acid binding//organic acid transmembrane transporter activity//organic anion transmembrane transporter activity//binding//substrate-specific transmembrane transporter activity//nucleoside phosphate binding//ion binding//ATP binding//amino acid transmembrane transporter activity//organic cyc…
ENSG00000157227	99.251	26.4961	1.9053	1.5301e-11	1.3623e-09	MMP14	chr14	+	22836557	22849027	2054	protein_coding	matrix metallopeptidase 14 (membrane-inserted) [Source:HGNC Symbol;Acc:7160]	MMP14, MMP-14, MMP-X1, MT-MMP, MT-MMP_1, MT1-MMP, MT1MMP, MTMMP1, WNCHRS; matrix metallopeptidase 14 (membrane-inserted) (EC:3,4,24,80); K07763 matrix metalloproteinase-14 (membrane-inserted) [EC:3,4,24,80]	GO:0019538//GO:0006508//GO:0008152//GO:0008150//GO:0043170//GO:0044238//GO:0071704	protein metabolic process//proteolysis//metabolic process//biological_process//macromolecule metabolic process//primary metabolic process//organic substance metabolic process	GO:0005575//GO:0031012	cellular_component//extracellular matrix	GO:0003824//GO:0004175//GO:0043169//GO:0046872//GO:0008270//GO:0008237//GO:0008233//GO:0070011//GO:0004222//GO:0043167//GO:0005488//GO:0046914//GO:0003674//GO:0016787	catalytic activity//endopeptidase activity//cation binding//metal ion binding//zinc ion binding//metallopeptidase activity//peptidase activity//peptidase activity, acting on L-amino acid peptides//metalloendopeptidase activity//ion binding//binding//transition metal ion binding//molecular_function//hydrolase activity
ENSG00000129474	132.803	52.1693	1.348	1.0519e-09	7.3834e-08	AJUBA	chr14	-	22971174	22982642	2395	protein_coding	ajuba LIM protein [Source:HGNC Symbol;Acc:20250]	AJUBA, JUB; ajuba LIM protein; K16682 LIM domain-containing protein	--	--	--	--	--	--
ENSG00000100441	104.968	46.4093	1.1775	1.0154e-06	4.3215e-05	KHNYN	chr14	+	24429286	24441834	4799	protein_coding	KH and NYN domain containing [Source:HGNC Symbol;Acc:20166]	KHNYN, KIAA0323; KH and NYN domain containing	--	--	--	--	--	--
ENSG00000168952	134.678	50.9762	1.4016	2.5066e-10	1.9029e-08	STXBP6	chr14	-	24809656	25050297	3077	protein_coding	syntaxin binding protein 6 (amisyn) [Source:HGNC Symbol;Acc:19666]	STXBP6, amisyn; syntaxin binding protein 6 (amisyn); K08519 syntaxin-binding protein 6	GO:0051234//GO:0006810//GO:0051179//GO:0016192//GO:0008150	establishment of localization//transport//localization//vesicle-mediated transport//biological_process	GO:0016021//GO:0044425//GO:0031224//GO:0016020//GO:0005575	integral component of membrane//membrane part//intrinsic component of membrane//membrane//cellular_component	--	--
ENSG00000092148	194.706	104.339	0.90003	8.1989e-08	4.2066e-06	HECTD1	chr14	-	31100112	31207804	956	protein_coding	HECT domain containing E3 ubiquitin protein ligase 1 [Source:HGNC Symbol;Acc:20157]	--	GO:2000112//GO:0010556//GO:0031323//GO:0009607//GO:0051707//GO:0044260//GO:2001141//GO:0043170//GO:0070647//GO:0009059//GO:0018130//GO:0022610//GO:0006464//GO:1901576//GO:0043207//GO:0019222//GO:0044267//GO:0036211//GO:0008150//GO:0050896//GO:0051252//GO:0034645//GO:0071704//GO:0065007//GO:0032774//GO:0009889//GO:0006139//GO:0006355//GO:0007155//GO:0098586//GO:0006807//GO:1901362//GO:0031326//GO:…	regulation of cellular macromolecule biosynthetic process//regulation of macromolecule biosynthetic process//regulation of cellular metabolic process//response to biotic stimulus//response to other organism//cellular macromolecule metabolic process//regulation of RNA biosynthetic process//macromolecule metabolic process//protein modification by small protein conjugation or removal//macromolecule …	GO:0005575//GO:0019031//GO:0044423//GO:0019012//GO:0036338	cellular_component//viral envelope//virion part//virion//viral membrane	GO:0019787//GO:0043167//GO:0005488//GO:0003674//GO:0004842//GO:0016740//GO:0003824//GO:0046872//GO:0043169//GO:0005515	ubiquitin-like protein transferase activity//ion binding//binding//molecular_function//ubiquitin-protein transferase activity//transferase activity//catalytic activity//metal ion binding//cation binding//protein binding
ENSG00000213741	159.092	307.791	-0.95209	8.9074e-12	8.2966e-10	RPS29	chr14	-	49570984	49599164	6870	protein_coding	ribosomal protein S29 [Source:HGNC Symbol;Acc:10419]	--	GO:0044271//GO:0010467//GO:0044237//GO:0009058//GO:0008152//GO:0034641//GO:1901566//GO:0006412//GO:0043043//GO:0043603//GO:0019538//GO:0043604//GO:0071704//GO:0034645//GO:0044238//GO:0044249//GO:0009987//GO:0006807//GO:1901564//GO:0043170//GO:0006518//GO:0044260//GO:0044267//GO:0008150//GO:1901576//GO:0009059	cellular nitrogen compound biosynthetic process//gene expression//cellular metabolic process//biosynthetic process//metabolic process//cellular nitrogen compound metabolic process//organonitrogen compound biosynthetic process//translation//peptide biosynthetic process//cellular amide metabolic process//protein metabolic process//amide biosynthetic process//organic substance metabolic process//cel…	GO:0030529//GO:0005840//GO:0044464//GO:0005622//GO:0044444//GO:0043229//GO:0043226//GO:0044424//GO:0005737//GO:0005623//GO:0005575//GO:0032991//GO:0043232//GO:0043228	ribonucleoprotein complex//ribosome//cell part//intracellular//cytoplasmic part//intracellular organelle//organelle//intracellular part//cytoplasm//cell//cellular_component//macromolecular complex//intracellular non-membrane-bounded organelle//non-membrane-bounded organelle	GO:0005198//GO:0003735//GO:0003674	structural molecule activity//structural constituent of ribosome//molecular_function
ENSG00000258486	26.5232	116.394	-2.1337	1.0282e-14	1.3105e-12	RN7SL1	chr14	+	49586579	49586878	300	non_coding	RNA, 7SL, cytoplasmic 1 [Source:HGNC Symbol;Acc:10038]	--	--	--	--	--	--	--
ENSG00000280102	33.1305	126.227	-1.9298	4.6306e-14	5.4437e-12	RN7SL2	chr14	-	49862536	49862909	374	known_ncrna	-	putative uncharacterized protein C3orf66-like	--	--	--	--	--	--
ENSG00000100485	53.6555	18.8024	1.5128	2.3987e-05	0.00073439	SOS2	chr14	-	50117120	50231558	1734	protein_coding	son of sevenless homolog 2 (Drosophila) [Source:HGNC Symbol;Acc:11188]	SOS2; son of sevenless homolog 2 (Drosophila); K03099 son of sevenless	--	--	--	--	GO:0003677//GO:0097159//GO:1901363//GO:0005488//GO:0003676//GO:0003674	DNA binding//organic cyclic compound binding//heterocyclic compound binding//binding//nucleic acid binding//molecular_function
ENSG00000012983	117.574	55.5019	1.083	1.2792e-06	5.3136e-05	MAP4K5	chr14	-	50418501	50561126	1827	protein_coding	mitogen-activated protein kinase kinase kinase kinase 5 [Source:HGNC Symbol;Acc:6867]	MAP4K5, GCKR, KHS, KHS1, MAPKKKK5; mitogen-activated protein kinase kinase kinase kinase 5 (EC:2,7,11,1); K08833 mitogen-activated protein kinase kinase kinase kinase 5 [EC:2,7,11,1]	GO:0043412//GO:0043170//GO:0006793//GO:0044260//GO:0016310//GO:0036211//GO:0008150//GO:0044267//GO:0019538//GO:0006464//GO:0044237//GO:0071704//GO:0006796//GO:0008152//GO:0044238//GO:0009987//GO:0006468	macromolecule modification//macromolecule metabolic process//phosphorus metabolic process//cellular macromolecule metabolic process//phosphorylation//protein modification process//biological_process//cellular protein metabolic process//protein metabolic process//cellular protein modification process//cellular metabolic process//organic substance metabolic process//phosphate-containing compound me…	--	--	GO:0016301//GO:0032553//GO:0017076//GO:0001883//GO:1901363//GO:0016740//GO:0035639//GO:0016772//GO:0032549//GO:0003674//GO:1901265//GO:0043167//GO:0003824//GO:0005488//GO:0097159//GO:0036094//GO:0043168//GO:0005524//GO:0032550//GO:0001882//GO:0004672//GO:0030554//GO:0032559//GO:0097367//GO:0032555//GO:0016773//GO:0000166	kinase activity//ribonucleotide binding//purine nucleotide binding//purine nucleoside binding//heterocyclic compound binding//transferase activity//purine ribonucleoside triphosphate binding//transferase activity, transferring phosphorus-containing groups//ribonucleoside binding//molecular_function//nucleoside phosphate binding//ion binding//catalytic activity//binding//organic cyclic compound bi…
ENSG00000151748	110.404	48.7545	1.1792	5.1845e-07	2.2745e-05	SAV1	chr14	-	50632058	50668331	2117	protein_coding	salvador homolog 1 (Drosophila) [Source:HGNC Symbol;Acc:17795]	SAV1, SAV, WW45, WWP4; salvador family WW domain containing protein 1; K16686 scaffold protein salvador	--	--	--	--	--	--
ENSG00000100503	133.647	51.7991	1.3674	6.1354e-10	4.4753e-08	NIN	chr14	-	50719763	50831121	3910	protein_coding	ninein (GSK3B interacting protein) [Source:HGNC Symbol;Acc:14906]	NIN, SCKL7; ninein (GSK3B interacting protein); K16476 ninein	GO:0010468//GO:1903506//GO:0080090//GO:0046483//GO:0090304//GO:0050794//GO:0060255//GO:0097659//GO:0050789//GO:0010467//GO:0016070//GO:0044237//GO:0034654//GO:0044271//GO:0019219//GO:0006351//GO:0051171//GO:0034641//GO:0008152//GO:0009058//GO:1901360//GO:2000112//GO:0010556//GO:0031323//GO:0044260//GO:2001141//GO:0043170//GO:0009059//GO:0018130//GO:1901576//GO:0019222//GO:0008150//GO:0034645//GO:…	regulation of gene expression//regulation of nucleic acid-templated transcription//regulation of primary metabolic process//heterocycle metabolic process//nucleic acid metabolic process//regulation of cellular process//regulation of macromolecule metabolic process//nucleic acid-templated transcription//regulation of biological process//gene expression//RNA metabolic process//cellular metabolic pr…	GO:0005622//GO:0043231//GO:0043229//GO:0005634//GO:0044464//GO:0005575//GO:0044424//GO:0043226//GO:0005623//GO:0043227	intracellular//intracellular membrane-bounded organelle//intracellular organelle//nucleus//cell part//cellular_component//intracellular part//organelle//cell//membrane-bounded organelle	GO:0003677//GO:1901363//GO:0005488//GO:0003676//GO:0003674//GO:0097159	DNA binding//heterocyclic compound binding//binding//nucleic acid binding//molecular_function//organic cyclic compound binding
ENSG00000100504	235.522	111.868	1.0741	9.775e-12	9.0008e-10	PYGL	chr14	-	50857891	50944736	864	protein_coding	phosphorylase, glycogen, liver [Source:HGNC Symbol;Acc:9725]	PYGL, GSD6; phosphorylase, glycogen, liver (EC:2,4,1,1); K00688 starch phosphorylase [EC:2,4,1,1]	GO:0071704//GO:0044238//GO:0005975//GO:0008150//GO:0008152	organic substance metabolic process//primary metabolic process//carbohydrate metabolic process//biological_process//metabolic process	--	--	GO:0008184//GO:0004645//GO:0016757//GO:0016758//GO:0003674//GO:0016740//GO:0003824	glycogen phosphorylase activity//phosphorylase activity//transferase activity, transferring glycosyl groups//transferase activity, transferring hexosyl groups//molecular_function//transferase activity//catalytic activity
ENSG00000073712	87.9576	31.5978	1.477	1.069e-07	5.3597e-06	FERMT2	chr14	-	52857268	52952435	4914	protein_coding	fermitin family member 2 [Source:HGNC Symbol;Acc:15767]	FERMT2, KIND2, MIG2, PLEKHC1, UNC112, UNC112B, mig-2; fermitin family member 2; K17083 kindlin 2	--	--	--	--	--	--
ENSG00000100523	56.4672	23.4515	1.2677	0.0001466	0.003561	DDHD1	chr14	-	53036745	53153282	10205	protein_coding	DDHD domain containing 1 [Source:HGNC Symbol;Acc:19714]	DDHD1, PA-PLA1, PAPLA1, SPG28; DDHD domain containing 1; K13619 phospholipase DDHD1 [EC:3,1,1,-]	--	--	--	--	--	--
ENSG00000125378	114.059	49.9065	1.1925	2.6519e-07	1.2446e-05	BMP4	chr14	-	53949736	53958761	1153	protein_coding	bone morphogenetic protein 4 [Source:HGNC Symbol;Acc:1071]	BMP4, BMP2B, BMP2B1, MCOPS6, OFC11, ZYME; bone morphogenetic protein 4; K04662 bone morphogenetic protein 2/4	--	--	--	--	--	--
ENSG00000020577	57.4044	16.9921	1.7563	1.2e-06	5.0192e-05	SAMD4A	chr14	+	54567097	54793315	4400	protein_coding	sterile alpha motif domain containing 4A [Source:HGNC Symbol;Acc:23023]	SAMD4B, SMGB, hSmaug2; sterile alpha motif domain containing 4B	--	--	--	--	--	--
ENSG00000178974	76.4298	34.9304	1.1297	5.3978e-05	0.0014922	FBXO34	chr14	+	55271303	55361918	3229	protein_coding	F-box protein 34 [Source:HGNC Symbol;Acc:20201]	FBXO34, Fbx34; F-box protein 34; K10311 F-box protein 34	--	--	--	--	--	--
ENSG00000126775	72.5404	33.0378	1.1347	7.9007e-05	0.0020662	ATG14	chr14	-	55366392	55411858	3534	protein_coding	autophagy related 14 [Source:HGNC Symbol;Acc:19962]	ATG14, ATG14L, BARKOR, KIAA0831; autophagy related 14; K17889 beclin 1-associated autophagy-related key regulator	GO:0050794//GO:0050789//GO:0044237//GO:0048522//GO:0010508//GO:0048518//GO:0008152//GO:0031323//GO:0009894//GO:0009893//GO:0031325//GO:0009896//GO:0010506//GO:0006914//GO:0008150//GO:0019222//GO:0031329//GO:0044248//GO:0065007//GO:0031331//GO:0009056//GO:0009987	regulation of cellular process//regulation of biological process//cellular metabolic process//positive regulation of cellular process//positive regulation of autophagy//positive regulation of biological process//metabolic process//regulation of cellular metabolic process//regulation of catabolic process//positive regulation of metabolic process//positive regulation of cellular metabolic process//…	--	--	GO:0016740//GO:0004529//GO:0016895//GO:0016796//GO:0003824//GO:0004518//GO:0004527//GO:0008757//GO:0008855//GO:0009007//GO:0016787//GO:0016741//GO:0009008//GO:0003674//GO:0016788//GO:0004536//GO:0008168	transferase activity//exodeoxyribonuclease activity//exodeoxyribonuclease activity, producing 5'-phosphomonoesters//exonuclease activity, active with either ribo- or deoxyribonucleic acids and producing 5'-phosphomonoesters//catalytic activity//nuclease activity//exonuclease activity//S-adenosylmethionine-dependent methyltransferase activity//exodeoxyribonuclease VII activity//site-specific DNA-m…
ENSG00000070367	111.435	57.2711	0.96032	1.8786e-05	0.00058703	EXOC5	chr14	-	57200507	57269008	8291	protein_coding	exocyst complex component 5 [Source:HGNC Symbol;Acc:10696]	--	GO:0050794//GO:0045184//GO:0023052//GO:0051641//GO:0050789//GO:0040011//GO:0006810//GO:0008150//GO:0042330//GO:0009605//GO:0051649//GO:0044765//GO:0015031//GO:1901576//GO:0044699//GO:0019752//GO:0006886//GO:0044281//GO:0046903//GO:0033036//GO:0043436//GO:0006887//GO:0008152//GO:0008610//GO:0006082//GO:0044238//GO:0006633//GO:0035556//GO:0051179//GO:0009987//GO:0044249//GO:0044700//GO:0009058//GO:…	regulation of cellular process//establishment of protein localization//signaling//cellular localization//regulation of biological process//locomotion//transport//biological_process//taxis//response to external stimulus//establishment of localization in cell//single-organism transport//protein transport//organic substance biosynthetic process//single-organism process//carboxylic acid metabolic pro…	GO:0044444//GO:0043234//GO:0016020//GO:0019031//GO:0009317//GO:0005575//GO:0032991//GO:0019012//GO:1902494//GO:0005622//GO:0005737//GO:0036338//GO:0005623//GO:0044464//GO:0044423//GO:0019028//GO:0044424	cytoplasmic part//protein complex//membrane//viral envelope//acetyl-CoA carboxylase complex//cellular_component//macromolecular complex//virion//catalytic complex//intracellular//cytoplasm//viral membrane//cell//cell part//virion part//viral capsid//intracellular part	GO:0016874//GO:0016772//GO:0003674//GO:0016741//GO:0060089//GO:0003824//GO:0016301//GO:0008898//GO:0016885//GO:0016740//GO:0016421//GO:0000155//GO:0038023//GO:0004673//GO:0016775//GO:0008172//GO:0004672//GO:0003989//GO:0004871//GO:0016773//GO:0008757//GO:0005198//GO:0004872//GO:0008168//GO:0005057	ligase activity//transferase activity, transferring phosphorus-containing groups//molecular_function//transferase activity, transferring one-carbon groups//molecular transducer activity//catalytic activity//kinase activity//S-adenosylmethionine-homocysteine S-methyltransferase activity//ligase activity, forming carbon-carbon bonds//transferase activity//CoA carboxylase activity//phosphorelay sens…
ENSG00000053770	63.918	26.8664	1.2504	6.4148e-05	0.0017247	AP5M1	chr14	+	57268909	57298742	9941	protein_coding	adaptor-related protein complex 5, mu 1 subunit [Source:HGNC Symbol;Acc:20192]	AP5M1, C14orf108, MUDENG, Mu5, MuD; adaptor-related protein complex 5, mu 1 subunit; K19023 AP-5 complex subunit mu-1	GO:0008104//GO:0070727//GO:0071702//GO:0051234//GO:0034613//GO:0046907//GO:0016192//GO:0051179//GO:0033036//GO:0006886//GO:0015031//GO:0051649//GO:0006810//GO:0008150//GO:0051641//GO:0045184	protein localization//cellular macromolecule localization//organic substance transport//establishment of localization//cellular protein localization//intracellular transport//vesicle-mediated transport//localization//macromolecule localization//intracellular protein transport//protein transport//establishment of localization in cell//transport//biological_process//cellular localization//establish…	GO:0044424//GO:0030117//GO:0044464//GO:0005623//GO:0048475//GO:0005737//GO:0098796//GO:0005622//GO:0032991//GO:0030118//GO:0005575//GO:0044425//GO:0043234//GO:0016020//GO:0030131//GO:0030119//GO:0044444	intracellular part//membrane coat//cell part//cell//coated membrane//cytoplasm//membrane protein complex//intracellular//macromolecular complex//clathrin coat//cellular_component//membrane part//protein complex//membrane//clathrin adaptor complex//AP-type membrane coat adaptor complex//cytoplasmic part	GO:0005515//GO:0005488//GO:0003674	protein binding//binding//molecular_function
ENSG00000126790	52.3903	26.6195	0.97681	0.0029314	0.042031	L3HYPDH	chr14	-	59460363	59484430	729	protein_coding	L-3-hydroxyproline dehydratase (trans-) [Source:HGNC Symbol;Acc:20488]	--	--	--	--	--	GO:0050497//GO:0003824//GO:0016853//GO:0016854//GO:0016740//GO:0018112//GO:0036361//GO:0003674//GO:0047661//GO:0016855//GO:0050524//GO:0016782	transferase activity, transferring alkylthio groups//catalytic activity//isomerase activity//racemase and epimerase activity//transferase activity//proline racemase activity//racemase activity, acting on amino acids and derivatives//molecular_function//amino-acid racemase activity//racemase and epimerase activity, acting on amino acids and derivatives//coenzyme-B sulfoethylthiotransferase activit…
ENSG00000126773	88.8011	42.2539	1.0715	3.0032e-05	0.00089456	PCNXL4	chr14	+	60091911	60169133	14252	protein_coding	pecanex-like 4 (Drosophila) [Source:HGNC Symbol;Acc:20349]	PCNXL4, C14orf135, FBP2; pecanex-like 4 (Drosophila)	--	--	GO:0044425//GO:0016021//GO:0016020//GO:0005575//GO:0031224	membrane part//integral component of membrane//membrane//cellular_component//intrinsic component of membrane	--	--
ENSG00000100612	73.7119	34.7247	1.0859	0.00012154	0.0030122	DHRS7	chr14	-	60144120	60169856	894	protein_coding	dehydrogenase/reductase (SDR family) member 7 [Source:HGNC Symbol;Acc:21524]	DHRS7, SDR34C1, retDSR4, retSDR4; dehydrogenase/reductase (SDR family) member 7; K11165 dehydrogenase/reductase SDR family member 7 [EC:1,1,-,-]	GO:0044699//GO:0055114//GO:0008150//GO:0044710//GO:0009987//GO:0044237//GO:0008152	single-organism process//oxidation-reduction process//biological_process//single-organism metabolic process//cellular process//cellular metabolic process//metabolic process	--	--	GO:0005488//GO:0003674//GO:0016614//GO:0016616//GO:0003824//GO:0016491//GO:0050662//GO:0048037	binding//molecular_function//oxidoreductase activity, acting on CH-OH group of donors//oxidoreductase activity, acting on the CH-OH group of donors, NAD or NADP as acceptor//catalytic activity//oxidoreductase activity//coenzyme binding//cofactor binding
ENSG00000100614	114.434	54.1442	1.0796	1.8776e-06	7.4436e-05	PPM1A	chr14	+	60245752	60299087	6635	protein_coding	protein phosphatase, Mg2+/Mn2+ dependent, 1A [Source:HGNC Symbol;Acc:9275]	PPM1A, PP2C-ALPHA, PP2CA, PP2Calpha; protein phosphatase, Mg2+/Mn2+ dependent, 1A (EC:3,1,3,16); K04457 protein phosphatase 1A [EC:3,1,3,16]	--	--	--	--	GO:0003824//GO:0003674	catalytic activity//molecular_function
ENSG00000054654	206.843	83.0266	1.3169	7.364e-14	8.4921e-12	SYNE2	chr14	+	63852983	64226433	2101	protein_coding	spectrin repeat containing, nuclear envelope 2 [Source:HGNC Symbol;Acc:17084]	SYNE2, EDMD5, NUA, NUANCE, Nesp2, Nesprin-2, SYNE-2, TROPH; spectrin repeat containing, nuclear envelope 2	GO:0043170//GO:0080090//GO:0043412//GO:1903506//GO:0046483//GO:0016310//GO:0010468//GO:0044260//GO:0006793//GO:2001141//GO:2000112//GO:0022607//GO:0031323//GO:0010556//GO:0044267//GO:0097659//GO:0051641//GO:0019222//GO:0050789//GO:0006810//GO:0008150//GO:0036211//GO:0060255//GO:0050794//GO:0016032//GO:0048193//GO:0018130//GO:1901576//GO:0044699//GO:0006464//GO:0090304//GO:0019538//GO:0009059//GO:…	macromolecule metabolic process//regulation of primary metabolic process//macromolecule modification//regulation of nucleic acid-templated transcription//heterocycle metabolic process//phosphorylation//regulation of gene expression//cellular macromolecule metabolic process//phosphorus metabolic process//regulation of RNA biosynthetic process//regulation of cellular macromolecule biosynthetic proc…	GO:0005575//GO:0019012//GO:0016020//GO:0019031//GO:0044423//GO:0019028//GO:0036338	cellular_component//virion//membrane//viral envelope//virion part//viral capsid//viral membrane	GO:0042802//GO:0032553//GO:0016301//GO:0004713//GO:0035639//GO:0016740//GO:0016787//GO:0004715//GO:0046983//GO:0017076//GO:1901363//GO:0001883//GO:0003674//GO:0032549//GO:0016772//GO:0042803//GO:0003824//GO:0005488//GO:0045502//GO:0043167//GO:1901265//GO:0005524//GO:0005198//GO:0043168//GO:0036094//GO:0097159//GO:0001882//GO:0016817//GO:0032550//GO:0032559//GO:0030554//GO:0005515//GO:0004672//GO:…	identical protein binding//ribonucleotide binding//kinase activity//protein tyrosine kinase activity//purine ribonucleoside triphosphate binding//transferase activity//hydrolase activity//non-membrane spanning protein tyrosine kinase activity//protein dimerization activity//purine nucleotide binding//heterocyclic compound binding//purine nucleoside binding//molecular_function//ribonucleoside bind…
ENSG00000126804	68.2292	35.0127	0.96251	0.00079565	0.014466	ZBTB1	chr14	+	64503712	64533690	2412	protein_coding	zinc finger and BTB domain containing 1 [Source:HGNC Symbol;Acc:20259]	--	--	--	--	--	--	--
ENSG00000126803	147.705	48.5488	1.6052	2.5901e-13	2.8127e-11	HSPA2	chr14	+	64535905	64546173	5329	protein_coding	heat shock 70kDa protein 2 [Source:HGNC Symbol;Acc:5235]	HSPA2, HSP70-2, HSP70-3; heat shock 70kDa protein 2; K03283 heat shock 70kDa protein 1/8	GO:0048869//GO:0009653//GO:0044767//GO:0044763//GO:0048856//GO:0008152//GO:0071840//GO:0032502//GO:0000902//GO:0005975//GO:0044699//GO:0008150//GO:0032989//GO:0071704//GO:0016043//GO:0009987//GO:0044238	cellular developmental process//anatomical structure morphogenesis//single-organism developmental process//single-organism cellular process//anatomical structure development//metabolic process//cellular component organization or biogenesis//developmental process//cell morphogenesis//carbohydrate metabolic process//single-organism process//biological_process//cellular component morphogenesis//orga…	--	--	GO:0016740//GO:0003824//GO:0016773//GO:0005515//GO:0046983//GO:0016787//GO:0005488//GO:0016772//GO:0003674	transferase activity//catalytic activity//phosphotransferase activity, alcohol group as acceptor//protein binding//protein dimerization activity//hydrolase activity//binding//transferase activity, transferring phosphorus-containing groups//molecular_function
ENSG00000126822	85.474	41.3487	1.0476	5.7923e-05	0.0015832	PLEKHG3	chr14	+	64704102	64750247	7266	protein_coding	pleckstrin homology domain containing, family G (with RhoGef domain) member 3 [Source:HGNC Symbol;Acc:20364]	PLEKHG3, ARHGEF43, KIAA0599; pleckstrin homology domain containing, family G (with RhoGef domain) member 3	GO:0050789//GO:0023052//GO:0050794//GO:0007266//GO:0044700//GO:0035556//GO:0048583//GO:0051056//GO:0044763//GO:1902531//GO:0007264//GO:0008150//GO:0010646//GO:0009966//GO:0044699//GO:0046578//GO:0009987//GO:0007265//GO:0007154//GO:0023051//GO:0035023//GO:0065007//GO:0007165//GO:0051716//GO:0050896	regulation of biological process//signaling//regulation of cellular process//Rho protein signal transduction//single organism signaling//intracellular signal transduction//regulation of response to stimulus//regulation of small GTPase mediated signal transduction//single-organism cellular process//regulation of intracellular signal transduction//small GTPase mediated signal transduction//biologic…	--	--	GO:0098772//GO:0005088//GO:0005089//GO:0003674//GO:0005085	molecular function regulator//Ras guanyl-nucleotide exchange factor activity//Rho guanyl-nucleotide exchange factor activity//molecular_function//guanyl-nucleotide exchange factor activity
ENSG00000033170	95.0336	40.4847	1.2311	1.4689e-06	5.9784e-05	FUT8	chr14	+	65410592	65744121	2029	protein_coding	fucosyltransferase 8 (alpha (1,6) fucosyltransferase) [Source:HGNC Symbol;Acc:4019]	FUT8; fucosyltransferase 8 (alpha (1,6) fucosyltransferase) (EC:2,4,1,68); K00717 glycoprotein 6-alpha-L-fucosyltransferase [EC:2,4,1,68]	--	--	--	--	--	--
ENSG00000072110	1084.69	389.09	1.4791	6.1577e-78	7.456e-75	ACTN1	chr14	-	68874143	68979440	2839	protein_coding	actinin, alpha 1 [Source:HGNC Symbol;Acc:163]	ACTN1, BDPLT15; actinin, alpha 1; K05699 actinin alpha	GO:0044723//GO:0008150//GO:0044699//GO:1901615//GO:0006066//GO:0006071//GO:0044281//GO:0005975//GO:0044262//GO:0019751//GO:0008152//GO:0044238//GO:0009987//GO:0044763//GO:0019400//GO:0044710//GO:0044237//GO:0071704	single-organism carbohydrate metabolic process//biological_process//single-organism process//organic hydroxy compound metabolic process//alcohol metabolic process//glycerol metabolic process//small molecule metabolic process//carbohydrate metabolic process//cellular carbohydrate metabolic process//polyol metabolic process//metabolic process//primary metabolic process//cellular process//single-org…	--	--	GO:0016772//GO:0003674//GO:0003824//GO:0005488//GO:0016301//GO:0004371//GO:0016740//GO:0005515//GO:0016773	transferase activity, transferring phosphorus-containing groups//molecular_function//catalytic activity//binding//kinase activity//glycerone kinase activity//transferase activity//protein binding//phosphotransferase activity, alcohol group as acceptor
ENSG00000139990	74.7897	25.4675	1.5542	3.6669e-07	1.6568e-05	DCAF5	chr14	-	69050881	69153150	4731	protein_coding	DDB1 and CUL4 associated factor 5 [Source:HGNC Symbol;Acc:20224]	DCAF5, BCRG2, BCRP2, D14S1461E, WDR22; DDB1 and CUL4 associated factor 5; K11800 WD repeat-containing protein 22	--	--	--	--	GO:0005488//GO:0003674//GO:0005515	binding//molecular_function//protein binding
ENSG00000081177	58.4822	18.5144	1.6594	2.4594e-06	9.4691e-05	EXD2	chr14	+	69191511	69244020	3137	protein_coding	exonuclease 3'-5' domain containing 2 [Source:HGNC Symbol;Acc:20217]	EXD2, C14orf114, EXDL2; exonuclease 3'-5' domain containing 2	--	--	--	--	--	--
ENSG00000100647	70.1974	30.9395	1.182	6.08e-05	0.0016488	KIAA0247	chr14	+	69611596	69715142	4189	protein_coding	KIAA0247 [Source:HGNC Symbol;Acc:19956]	SUSD6, KIAA0247; sushi domain containing 6	--	--	--	--	--	--
ENSG00000100731	71.3689	25.7967	1.4681	1.878e-06	7.4436e-05	PCNX	chr14	+	70907405	71115382	5588	protein_coding	pecanex homolog (Drosophila) [Source:HGNC Symbol;Acc:19740]	PCNX, PCNXL1, pecanex; pecanex homolog (Drosophila)	GO:0009889//GO:0032774//GO:0071704//GO:0065007//GO:0034645//GO:0051252//GO:0006725//GO:0019438//GO:0044238//GO:0009987//GO:0044249//GO:0031326//GO:1901362//GO:0006807//GO:0006355//GO:0006139//GO:0043170//GO:2001141//GO:0044260//GO:0010556//GO:0031323//GO:2000112//GO:0008150//GO:0019222//GO:1901576//GO:0018130//GO:0009059//GO:0044271//GO:0034654//GO:0044237//GO:0010467//GO:0016070//GO:0009058//GO:…	regulation of biosynthetic process//RNA biosynthetic process//organic substance metabolic process//biological regulation//cellular macromolecule biosynthetic process//regulation of RNA metabolic process//cellular aromatic compound metabolic process//aromatic compound biosynthetic process//primary metabolic process//cellular process//cellular biosynthetic process//regulation of cellular biosynthet…	GO:0043226//GO:0044424//GO:0031224//GO:0043227//GO:0005623//GO:0005575//GO:0016020//GO:0016021//GO:0044464//GO:0005634//GO:0043231//GO:0005622//GO:0043229//GO:0044425	organelle//intracellular part//intrinsic component of membrane//membrane-bounded organelle//cell//cellular_component//membrane//integral component of membrane//cell part//nucleus//intracellular membrane-bounded organelle//intracellular//intracellular organelle//membrane part	GO:0097159//GO:1901363//GO:0003676//GO:0003674//GO:0005488//GO:0043167//GO:0003677//GO:0046872//GO:0043169	organic cyclic compound binding//heterocyclic compound binding//nucleic acid binding//molecular_function//binding//ion binding//DNA binding//metal ion binding//cation binding
ENSG00000197555	123.525	44.6813	1.4671	3.6785e-10	2.7326e-08	SIPA1L1	chr14	+	71320449	71741229	2212	protein_coding	signal-induced proliferation-associated 1 like 1 [Source:HGNC Symbol;Acc:20284]	SIPA1L1, E6TP1; signal-induced proliferation-associated 1 like 1; K17701 signal-induced proliferation-associated 1 like protein 1	--	--	--	--	--	--
ENSG00000080815	129.289	67.7214	0.93291	6.7662e-06	0.00023747	PSEN1	chr14	+	73136418	73223691	4558	protein_coding	presenilin 1 [Source:HGNC Symbol;Acc:9508]	PSEN1, AD3, FAD, PS-1, PS1, S182; presenilin 1 (EC:3,4,23,-); K04505 presenilin 1 [EC:3,4,23,-]	--	--	GO:0016021//GO:0031224//GO:0016020//GO:0044425//GO:0005575	integral component of membrane//intrinsic component of membrane//membrane//membrane part//cellular_component	GO:0070011//GO:0008233//GO:0070001//GO:0004175//GO:0004190//GO:0003674//GO:0003824//GO:0016787	peptidase activity, acting on L-amino acid peptides//peptidase activity//aspartic-type peptidase activity//endopeptidase activity//aspartic-type endopeptidase activity//molecular_function//catalytic activity//hydrolase activity
ENSG00000133961	162.607	63.9362	1.3467	1.5161e-11	1.3548e-09	NUMB	chr14	-	73275107	73463642	2187	protein_coding	numb homolog (Drosophila) [Source:HGNC Symbol;Acc:8060]	NUMB, C14orf41, S171, c14_5527; numb homolog (Drosophila); K06057 numb	--	--	--	--	GO:0005515//GO:0005488//GO:0003674	protein binding//binding//molecular_function
ENSG00000156030	83.1309	43.447	0.93613	0.00029544	0.0063823	ELMSAN1	chr14	-	73715122	73790285	4380	protein_coding	ELM2 and Myb/SANT-like domain containing 1 [Source:HGNC Symbol;Acc:19853]	--	--	--	--	--	GO:0044877//GO:0005488//GO:0003674//GO:0003682	macromolecular complex binding//binding//molecular_function//chromatin binding
ENSG00000119640	42.6901	85.7009	-1.0054	0.00016309	0.0038835	ACYP1	chr14	-	75053221	75069483	539	protein_coding	acylphosphatase 1, erythrocyte (common) type [Source:HGNC Symbol;Acc:179]	ACYP1, ACYPE; acylphosphatase 1, erythrocyte (common) type (EC:3,6,1,7); K01512 acylphosphatase [EC:3,6,1,7]	--	--	--	--	--	--
ENSG00000170345	2019.88	336.797	2.5843	1.2255e-293	2.9678e-289	FOS	chr14	+	75278774	75282230	1448	protein_coding	FBJ murine osteosarcoma viral oncogene homolog [Source:HGNC Symbol;Acc:3796]	FOS, AP-1, C-FOS, p55; FBJ murine osteosarcoma viral oncogene homolog; K04379 proto-oncogene protein c-fos	GO:0034641//GO:0019219//GO:0006351//GO:0051171//GO:0009058//GO:1901360//GO:0008152//GO:0034654//GO:0044237//GO:0010467//GO:0016070//GO:0044271//GO:0044763//GO:0090304//GO:0050789//GO:0097659//GO:0050794//GO:0060255//GO:0010468//GO:1903506//GO:0080090//GO:0046483//GO:0031326//GO:1901362//GO:0006807//GO:0006355//GO:0006139//GO:0006725//GO:0019438//GO:0044238//GO:0009987//GO:0044249//GO:0071704//GO:…	cellular nitrogen compound metabolic process//regulation of nucleobase-containing compound metabolic process//transcription, DNA-templated//regulation of nitrogen compound metabolic process//biosynthetic process//organic cyclic compound metabolic process//metabolic process//nucleobase-containing compound biosynthetic process//cellular metabolic process//gene expression//RNA metabolic process//cel…	--	--	GO:0003677//GO:0043565//GO:0001071//GO:0097159//GO:0005488//GO:0003676//GO:0003674//GO:0003700//GO:1901363	DNA binding//sequence-specific DNA binding//nucleic acid binding transcription factor activity//organic cyclic compound binding//binding//nucleic acid binding//molecular_function//transcription factor activity, sequence-specific DNA binding//heterocyclic compound binding
ENSG00000119685	74.696	39.5384	0.91778	0.00073723	0.013536	TTLL5	chr14	+	75633625	75955078	3323	protein_coding	tubulin tyrosine ligase-like family, member 5 [Source:HGNC Symbol;Acc:19963]	--	--	--	--	--	--	--
ENSG00000133935	129.008	59.2459	1.1227	1.7871e-07	8.5701e-06	C14orf1	chr14	-	75649791	75661189	1844	protein_coding	chromosome 14 open reading frame 1 [Source:HGNC Symbol;Acc:1187]	C14orf1, ERG28, NET51; chromosome 14 open reading frame 1	--	--	GO:0031224//GO:0005575//GO:0016020//GO:0016021//GO:0044425	intrinsic component of membrane//cellular_component//membrane//integral component of membrane//membrane part	--	--
ENSG00000119669	264.388	131.987	1.0023	8.8288e-12	8.2551e-10	IRF2BPL	chr14	-	77024543	77028699	4157	protein_coding	interferon regulatory factor 2 binding protein-like [Source:HGNC Symbol;Acc:14282]	IRF2BPL, C14orf4, EAP1; interferon regulatory factor 2 binding protein-like	GO:0090304//GO:0043603//GO:0006396//GO:0006397//GO:0043043//GO:0010038//GO:0010035//GO:0046937//GO:0046483//GO:0046938//GO:1901566//GO:0034641//GO:0042221//GO:0044550//GO:0008152//GO:0009058//GO:1901360//GO:0044237//GO:0010467//GO:0016070//GO:0044763//GO:0044271//GO:1901576//GO:0044699//GO:0008150//GO:0006518//GO:0044260//GO:0016071//GO:0043170//GO:0019748//GO:1901564//GO:0006139//GO:0006807//GO:…	nucleic acid metabolic process//cellular amide metabolic process//RNA processing//mRNA processing//peptide biosynthetic process//response to metal ion//response to inorganic substance//phytochelatin metabolic process//heterocycle metabolic process//phytochelatin biosynthetic process//organonitrogen compound biosynthetic process//cellular nitrogen compound metabolic process//response to chemical//…	GO:0005654//GO:0043229//GO:0043234//GO:1990234//GO:0044446//GO:1902494//GO:0043231//GO:0005622//GO:1902493//GO:0005634//GO:0044464//GO:0044451//GO:0031248//GO:0044422//GO:0031974//GO:0070461//GO:0070013//GO:0043233//GO:0044428//GO:0032991//GO:0005575//GO:0031981//GO:0005623//GO:0043227//GO:0000124//GO:0044424//GO:0043226//GO:0000123	nucleoplasm//intracellular organelle//protein complex//transferase complex//intracellular organelle part//catalytic complex//intracellular membrane-bounded organelle//intracellular//acetyltransferase complex//nucleus//cell part//nucleoplasm part//protein acetyltransferase complex//organelle part//membrane-enclosed lumen//SAGA-type complex//intracellular organelle lumen//organelle lumen//nuclear p…	GO:0003824//GO:0043169//GO:0046872//GO:0016740//GO:0016755//GO:0016756//GO:0043167//GO:0005488//GO:0000989//GO:0003674//GO:0000988//GO:0016746//GO:0003712	catalytic activity//cation binding//metal ion binding//transferase activity//transferase activity, transferring amino-acyl groups//glutathione gamma-glutamylcysteinyltransferase activity//ion binding//binding//transcription factor activity, transcription factor binding//molecular_function//transcription factor activity, protein binding//transferase activity, transferring acyl groups//transcriptio…
ENSG00000165959	21.3685	52.5808	-1.2991	0.00027273	0.0060098	CLMN	chr14	-	95181940	95319906	9793	protein_coding	calmin (calponin-like, transmembrane) [Source:HGNC Symbol;Acc:19972]	CLMN; calmin (calponin-like, transmembrane)	--	--	--	--	--	--
ENSG00000197102	1145.04	547.819	1.0636	3.1523e-50	2.1811e-47	DYNC1H1	chr14	+	101964528	102050792	1077	protein_coding	dynein, cytoplasmic 1, heavy chain 1 [Source:HGNC Symbol;Acc:2961]	DYNC1H1, DHC1, DHC1a, DNCH1, DNCL, DNECL, DYHC, Dnchc1, HL-3, SMALED1, p22; dynein, cytoplasmic 1, heavy chain 1; K10413 dynein heavy chain 1, cytosolic	GO:0031323//GO:0044260//GO:0048870//GO:0051169//GO:0006518//GO:0009894//GO:0006811//GO:0042060//GO:0016071//GO:0006605//GO:0043170//GO:0006886//GO:0009893//GO:0032185//GO:0051170//GO:0033365//GO:0051649//GO:0022402//GO:0009059//GO:1902593//GO:0015672//GO:0015988//GO:0031325//GO:0044699//GO:0043039//GO:1901576//GO:0015031//GO:0010506//GO:0045184//GO:0006418//GO:0009896//GO:0000921//GO:0031329//GO:…	regulation of cellular metabolic process//cellular macromolecule metabolic process//cell motility//nuclear transport//peptide metabolic process//regulation of catabolic process//ion transport//wound healing//mRNA metabolic process//protein targeting//macromolecule metabolic process//intracellular protein transport//positive regulation of metabolic process//septin cytoskeleton organization//nuclea…	GO:0042995//GO:0032991//GO:0000793//GO:0000775//GO:0000794//GO:0042729//GO:0031981//GO:0005575//GO:0016459//GO:0005615//GO:0005929//GO:0000778//GO:0000346//GO:0043233//GO:0071944//GO:0016469//GO:0043228//GO:0044454//GO:0000228//GO:0043232//GO:0033177//GO:0033179//GO:0000780//GO:0044428//GO:0000777//GO:0016020//GO:0031967//GO:0005635//GO:0033176//GO:0044424//GO:0032156//GO:0043226//GO:0044421//GO:…	cell projection//macromolecular complex//condensed chromosome//chromosome, centromeric region//condensed nuclear chromosome//DASH complex//nuclear lumen//cellular_component//myosin complex//extracellular space//cilium//condensed nuclear chromosome kinetochore//transcription export complex//organelle lumen//cell periphery//proton-transporting two-sector ATPase complex//non-membrane-bounded organel…	GO:0046983//GO:0016787//GO:1901363//GO:0016818//GO:0016876//GO:0008092//GO:0017076//GO:0005215//GO:0015077//GO:0042802//GO:0030674//GO:0004812//GO:0043167//GO:0022891//GO:1901265//GO:0042803//GO:0045502//GO:0005488//GO:0003674//GO:0036094//GO:0097159//GO:0005524//GO:0016875//GO:0016462//GO:0022890//GO:0008134//GO:0000166//GO:0032555//GO:0017111//GO:0032559//GO:0030554//GO:0060090//GO:0001883//GO:…	protein dimerization activity//hydrolase activity//heterocyclic compound binding//hydrolase activity, acting on acid anhydrides, in phosphorus-containing anhydrides//ligase activity, forming aminoacyl-tRNA and related compounds//cytoskeletal protein binding//purine nucleotide binding//transporter activity//monovalent inorganic cation transmembrane transporter activity//identical protein binding//…
ENSG00000080823	99.5322	207.484	-1.0598	8.7318e-10	6.183e-08	MOK	chr14	-	102224500	102305200	3269	protein_coding	MOK protein kinase [Source:HGNC Symbol;Acc:9833]	MOK, RAGE, RAGE-1, RAGE1, STK30; MOK protein kinase (EC:2,7,11,22); K08830 renal tumor antigen [EC:2,7,11,22]	GO:0006793//GO:0016310//GO:0044260//GO:0043170//GO:0043412//GO:0006464//GO:0019538//GO:0008150//GO:0036211//GO:0044267//GO:0006796//GO:0071704//GO:0044237//GO:0006468//GO:0009987//GO:0044238//GO:0008152	phosphorus metabolic process//phosphorylation//cellular macromolecule metabolic process//macromolecule metabolic process//macromolecule modification//cellular protein modification process//protein metabolic process//biological_process//protein modification process//cellular protein metabolic process//phosphate-containing compound metabolic process//organic substance metabolic process//cellular me…	--	--	GO:0035639//GO:1901363//GO:0001883//GO:0017076//GO:0016740//GO:0032553//GO:0016301//GO:0003824//GO:0005488//GO:1901265//GO:0043167//GO:0003674//GO:0016772//GO:0032549//GO:0001882//GO:0032550//GO:0043168//GO:0005524//GO:0097159//GO:0036094//GO:0016773//GO:0032555//GO:0000166//GO:0097367//GO:0032559//GO:0030554//GO:0004672	purine ribonucleoside triphosphate binding//heterocyclic compound binding//purine nucleoside binding//purine nucleotide binding//transferase activity//ribonucleotide binding//kinase activity//catalytic activity//binding//nucleoside phosphate binding//ion binding//molecular_function//transferase activity, transferring phosphorus-containing groups//ribonucleoside binding//nucleoside binding//purine…
ENSG00000185215	191.66	695.605	-1.8597	8.2934e-67	8.7322e-64	TNFAIP2	chr14	+	103123442	103137439	2221	protein_coding	tumor necrosis factor, alpha-induced protein 2 [Source:HGNC Symbol;Acc:11895]	TNFAIP2, B94, EXOC3L3; tumor necrosis factor, alpha-induced protein 2	GO:0044763//GO:0051234//GO:0046903//GO:0006810//GO:0044765//GO:1902578//GO:0009987//GO:0051179//GO:0016192//GO:0032940//GO:0006887//GO:0051641//GO:0008150//GO:0051649//GO:0044699	single-organism cellular process//establishment of localization//secretion//transport//single-organism transport//single-organism localization//cellular process//localization//vesicle-mediated transport//secretion by cell//exocytosis//cellular localization//biological_process//establishment of localization in cell//single-organism process	GO:0044448//GO:0044464//GO:0005622//GO:0005938//GO:0044444//GO:0043234//GO:0000145//GO:0044424//GO:0005737//GO:0005623//GO:0005575//GO:0032991//GO:0071944	cell cortex part//cell part//intracellular//cell cortex//cytoplasmic part//protein complex//exocyst//intracellular part//cytoplasm//cell//cellular_component//macromolecular complex//cell periphery	--	--
ENSG00000156411	34.0209	81.6689	-1.2634	9.0995e-06	0.00031037	C14orf2	chr14	-	103912288	103928269	1475	protein_coding	chromosome 14 open reading frame 2 [Source:HGNC Symbol;Acc:1188]	C14orf2, MP68, PLPM; chromosome 14 open reading frame 2; K18193 6,8 kDa mitochondrial proteolipid	--	--	GO:0005575//GO:0005623//GO:0005737//GO:0043227//GO:0044424//GO:0043226//GO:0005739//GO:0043229//GO:0044444//GO:0005622//GO:0043231//GO:0044464	cellular_component//cell//cytoplasm//membrane-bounded organelle//intracellular part//organelle//mitochondrion//intracellular organelle//cytoplasmic part//intracellular//intracellular membrane-bounded organelle//cell part	--	--
ENSG00000184990	32.7088	72.8643	-1.1555	9.5689e-05	0.0024304	SIVA1	chr14	+	104753100	104768494	4024	protein_coding	SIVA1, apoptosis-inducing factor [Source:HGNC Symbol;Acc:17712]	SIVA1, CD27BP, SIVA, Siva-1, Siva-2; SIVA1, apoptosis-inducing factor	--	--	--	--	GO:0046872//GO:0043169//GO:0043167//GO:0005488//GO:0003674	metal ion binding//cation binding//ion binding//binding//molecular_function
ENSG00000185567	143.628	49.5773	1.5346	2.8829e-12	2.8265e-10	AHNAK2	chr14	-	104937244	104978357	17898	protein_coding	AHNAK nucleoprotein 2 [Source:HGNC Symbol;Acc:20125]	AHNAK2, C14orf78; AHNAK nucleoprotein 2	--	--	--	--	--	--
ENSG00000182117	32.7088	69.1203	-1.0794	0.00032696	0.0069456	NOP10	chr15	-	34341713	34343177	396	protein_coding	NOP10 ribonucleoprotein [Source:HGNC Symbol;Acc:14378]	--	GO:0071704//GO:0001522//GO:0006139//GO:0006807//GO:0022613//GO:0006725//GO:0044238//GO:0009987//GO:0044260//GO:0042254//GO:0043170//GO:0008150//GO:0044237//GO:0016070//GO:0044085//GO:0034641//GO:0008152//GO:1901360//GO:0071840//GO:0009451//GO:0043412//GO:0046483//GO:0090304	organic substance metabolic process//pseudouridine synthesis//nucleobase-containing compound metabolic process//nitrogen compound metabolic process//ribonucleoprotein complex biogenesis//cellular aromatic compound metabolic process//primary metabolic process//cellular process//cellular macromolecule metabolic process//ribosome biogenesis//macromolecule metabolic process//biological_process//cellu…	GO:0044424//GO:0005623//GO:0005732//GO:0032991//GO:0005575//GO:0030529//GO:0044464//GO:0072588//GO:0005622	intracellular part//cell//small nucleolar ribonucleoprotein complex//macromolecular complex//cellular_component//ribonucleoprotein complex//cell part//box H/ACA RNP complex//intracellular	GO:0097159//GO:1901363//GO:0005488//GO:0030515//GO:0003676//GO:0003674//GO:0003723	organic cyclic compound binding//heterocyclic compound binding//binding//snoRNA binding//nucleic acid binding//molecular_function//RNA binding
ENSG00000104081	88.7074	37.2344	1.2524	2.4224e-06	9.3415e-05	BMF	chr15	-	40087890	40108892	3999	protein_coding	Bcl2 modifying factor [Source:HGNC Symbol;Acc:24132]	BMF; Bcl2 modifying factor; K17460 Bcl-2-modifying factor	GO:0016265//GO:0044763//GO:0006915//GO:0044699//GO:0008150//GO:0012501//GO:0008219//GO:0009987	death//single-organism cellular process//apoptotic process//single-organism process//biological_process//programmed cell death//cell death//cellular process	--	--	--	--
ENSG00000104140	94.0495	44.5167	1.0791	1.5671e-05	0.00050201	RHOV	chr15	-	40872214	40874289	1288	protein_coding	ras homolog family member V [Source:HGNC Symbol;Acc:18313]	RHOV, ARHV, CHP, WRCH2; ras homolog family member V; K07866 Ras homolog gene family, member V	GO:0044699//GO:0008150//GO:0007264//GO:0065007//GO:0050896//GO:0007165//GO:0051716//GO:0007154//GO:0009987//GO:0050789//GO:0050794//GO:0023052//GO:0044763//GO:0035556//GO:0044700	single-organism process//biological_process//small GTPase mediated signal transduction//biological regulation//response to stimulus//signal transduction//cellular response to stimulus//cell communication//cellular process//regulation of biological process//regulation of cellular process//signaling//single-organism cellular process//intracellular signal transduction//single organism signaling	GO:0005575//GO:0005623//GO:0005622//GO:0044464	cellular_component//cell//intracellular//cell part	GO:0017076//GO:1901363//GO:0005488//GO:1901265//GO:0043167//GO:0003674//GO:0032561//GO:0097159//GO:0036094//GO:0032555//GO:0000166//GO:0019001//GO:0035639//GO:0001883//GO:0032553//GO:0032549//GO:0001882//GO:0032550//GO:0043168//GO:0005525//GO:0097367	purine nucleotide binding//heterocyclic compound binding//binding//nucleoside phosphate binding//ion binding//molecular_function//guanyl ribonucleotide binding//organic cyclic compound binding//small molecule binding//purine ribonucleotide binding//nucleotide binding//guanyl nucleotide binding//purine ribonucleoside triphosphate binding//purine nucleoside binding//ribonucleotide binding//ribonucl…
ENSG00000167004	234.21	465.286	-0.99032	4.1473e-18	6.8791e-16	PDIA3	chr15	+	43746392	43773279	2175	protein_coding	protein disulfide isomerase family A, member 3 [Source:HGNC Symbol;Acc:4606]	--	GO:0055085//GO:0044763//GO:0051234//GO:0065008//GO:0050794//GO:0019725//GO:0050789//GO:0006810//GO:0042592//GO:0044765//GO:0051179//GO:0009987//GO:0045454//GO:1902578//GO:0065007//GO:0008150//GO:0044699	transmembrane transport//single-organism cellular process//establishment of localization//regulation of biological quality//regulation of cellular process//cellular homeostasis//regulation of biological process//transport//homeostatic process//single-organism transport//localization//cellular process//cell redox homeostasis//single-organism localization//biological regulation//biological_process/…	GO:0016020//GO:0005575	membrane//cellular_component	GO:0003674//GO:0005215	molecular_function//transporter activity
ENSG00000140264	198.643	403.366	-1.0219	1.1027e-16	1.669e-14	SERF2	chr15	+	43777087	43802589	1716	protein_coding	small EDRK-rich factor 2 [Source:HGNC Symbol;Acc:10757]	HYPK, C15orf63; huntingtin interacting protein K	--	--	--	--	--	--
ENSG00000166710	382.102	1170.35	-1.6149	2.4698e-91	4.2723e-88	B2M	chr15	+	44711477	44718877	2329	protein_coding	beta-2-microglobulin [Source:HGNC Symbol;Acc:914]	--	--	--	--	--	--	--
ENSG00000140263	49.7661	102.899	-1.048	1.8904e-05	0.00058994	SORD	chr15	+	45023104	45077185	3821	protein_coding	sorbitol dehydrogenase [Source:HGNC Symbol;Acc:11184]	SORD, HEL-S-95n, SORD1; sorbitol dehydrogenase (EC:1,1,1,14); K00008 L-iditol 2-dehydrogenase [EC:1,1,1,14]	GO:0008152//GO:0008150//GO:0055114//GO:0044699//GO:0044710	metabolic process//biological_process//oxidation-reduction process//single-organism process//single-organism metabolic process	--	--	GO:0046872//GO:0043169//GO:0003824//GO:0008270//GO:0016491//GO:0046914//GO:0003674//GO:0005488//GO:0043167	metal ion binding//cation binding//catalytic activity//zinc ion binding//oxidoreductase activity//transition metal ion binding//molecular_function//binding//ion binding
ENSG00000128951	45.4549	165.354	-1.863	3.517e-17	5.4249e-15	DUT	chr15	+	48331011	48343373	1352	protein_coding	deoxyuridine triphosphatase [Source:HGNC Symbol;Acc:3078]	DUT, dUTPase; deoxyuridine triphosphatase (EC:3,6,1,23); K01520 dUTP pyrophosphatase [EC:3,6,1,23]	GO:0034641//GO:0008152//GO:0009147//GO:0006753//GO:1901360//GO:0044237//GO:0044763//GO:0046080//GO:0009394//GO:0019692//GO:0055086//GO:1901135//GO:0006793//GO:0046483//GO:0044281//GO:0019637//GO:0006139//GO:1901564//GO:0006807//GO:0009141//GO:0044238//GO:0009987//GO:0006725//GO:0071704//GO:0006796//GO:0009200//GO:0044710//GO:0072527//GO:0009219//GO:0044699//GO:0009262//GO:0008150//GO:0006220//GO:…	cellular nitrogen compound metabolic process//metabolic process//pyrimidine nucleoside triphosphate metabolic process//nucleoside phosphate metabolic process//organic cyclic compound metabolic process//cellular metabolic process//single-organism cellular process//dUTP metabolic process//2'-deoxyribonucleotide metabolic process//deoxyribose phosphate metabolic process//nucleobase-containing small …	--	--	GO:0003824//GO:0003674//GO:0016787	catalytic activity//molecular_function//hydrolase activity
ENSG00000137876	57.6387	118.327	-1.0377	5.3844e-06	0.00019318	RSL24D1	chr15	-	55180806	55197067	1420	protein_coding	ribosomal L24 domain containing 1 [Source:HGNC Symbol;Acc:18479]	RSL24D1, C15orf15, HRP-L30-iso, L30, RLP24, RPL24, RPL24L, TVAS3; ribosomal L24 domain containing 1; K02896 large subunit ribosomal protein L24e	--	--	--	--	--	--
ENSG00000157483	107.92	55.2551	0.96579	2.333e-05	0.00071788	MYO1E	chr15	-	59132434	59372900	5023	protein_coding	myosin IE [Source:HGNC Symbol;Acc:7599]	--	--	--	GO:0005622//GO:0044446//GO:0043229//GO:0015629//GO:0043234//GO:0044430//GO:0044464//GO:0005856//GO:0044422//GO:0032991//GO:0005575//GO:0016459//GO:0043232//GO:0043228//GO:0044424//GO:0043226//GO:0005623	intracellular//intracellular organelle part//intracellular organelle//actin cytoskeleton//protein complex//cytoskeletal part//cell part//cytoskeleton//organelle part//macromolecular complex//cellular_component//myosin complex//intracellular non-membrane-bounded organelle//non-membrane-bounded organelle//intracellular part//organelle//cell	GO:0035639//GO:0001883//GO:0032553//GO:0003824//GO:0032549//GO:0016817//GO:0001882//GO:0032550//GO:0043168//GO:0003774//GO:0097367//GO:0005515//GO:1901363//GO:0016818//GO:0017076//GO:0016787//GO:0005488//GO:1901265//GO:0043167//GO:0003674//GO:0005524//GO:0097159//GO:0036094//GO:0032555//GO:0000166//GO:0016462//GO:0032559//GO:0030554//GO:0017111	purine ribonucleoside triphosphate binding//purine nucleoside binding//ribonucleotide binding//catalytic activity//ribonucleoside binding//hydrolase activity, acting on acid anhydrides//nucleoside binding//purine ribonucleoside binding//anion binding//motor activity//carbohydrate derivative binding//protein binding//heterocyclic compound binding//hydrolase activity, acting on acid anhydrides, in …
ENSG00000140416	245.035	126.926	0.949	3.2991e-10	2.4659e-08	TPM1	chr15	+	63042632	63071915	3700	protein_coding	tropomyosin 1 (alpha) [Source:HGNC Symbol;Acc:12010]	--	GO:0032501//GO:0032502//GO:0030155//GO:0051704//GO:0008152//GO:0048856//GO:0044767//GO:0044237//GO:0030334//GO:0044764//GO:0051239//GO:0006928//GO:0044763//GO:0050789//GO:0040011//GO:0016032//GO:0050794//GO:2000026//GO:0007275//GO:0051270//GO:0040012//GO:0051674//GO:0050793//GO:0044419//GO:0007155//GO:0009056//GO:0051179//GO:0009987//GO:0065007//GO:0044403//GO:0044248//GO:0019058//GO:0009790//GO:…	multicellular organismal process//developmental process//regulation of cell adhesion//multi-organism process//metabolic process//anatomical structure development//single-organism developmental process//cellular metabolic process//regulation of cell migration//multi-organism cellular process//regulation of multicellular organismal process//movement of cell or subcellular component//single-organism…	GO:0044464//GO:0005576//GO:0019898//GO:0031514//GO:0044425//GO:0005578//GO:0043234//GO:0005622//GO:0009288//GO:0005623//GO:0005737//GO:0005605//GO:0005606//GO:0044424//GO:0031012//GO:0005604//GO:0044421//GO:0043226//GO:0044420//GO:0005929//GO:0016020//GO:0043228//GO:0043256//GO:0032991//GO:0042995//GO:0005575	cell part//extracellular region//extrinsic component of membrane//motile cilium//membrane part//proteinaceous extracellular matrix//protein complex//intracellular//bacterial-type flagellum//cell//cytoplasm//basal lamina//laminin-1 complex//intracellular part//extracellular matrix//basement membrane//extracellular region part//organelle//extracellular matrix component//cilium//membrane//non-membra…	GO:0005515//GO:0005102//GO:0005198//GO:0008134//GO:0005488//GO:0045502//GO:0042803//GO:0003674//GO:0008092//GO:0046983//GO:0042802	protein binding//receptor binding//structural molecule activity//transcription factor binding//binding//dynein binding//protein homodimerization activity//molecular_function//cytoskeletal protein binding//protein dimerization activity//identical protein binding
ENSG00000185088	43.5805	82.574	-0.92201	0.00058586	0.011216	RPS27L	chr15	-	63125872	63158021	5811	protein_coding	ribosomal protein S27-like [Source:HGNC Symbol;Acc:18476]	RPS27L; ribosomal protein S27-like; K02978 small subunit ribosomal protein S27e	GO:0006412//GO:0043603//GO:0019538//GO:0043043//GO:0010467//GO:0044237//GO:0044271//GO:0034641//GO:1901566//GO:0009058//GO:0008152//GO:0006518//GO:0044260//GO:0043170//GO:1901576//GO:0009059//GO:0044267//GO:0008150//GO:0071704//GO:0034645//GO:0043604//GO:0006807//GO:1901564//GO:0044238//GO:0009987//GO:0044249	translation//cellular amide metabolic process//protein metabolic process//peptide biosynthetic process//gene expression//cellular metabolic process//cellular nitrogen compound biosynthetic process//cellular nitrogen compound metabolic process//organonitrogen compound biosynthetic process//biosynthetic process//metabolic process//peptide metabolic process//cellular macromolecule metabolic process/…	GO:0005622//GO:0043229//GO:0044444//GO:0030529//GO:0044464//GO:0005840//GO:0032991//GO:0005575//GO:0043232//GO:0043228//GO:0044424//GO:0043226//GO:0005623//GO:0005737	intracellular//intracellular organelle//cytoplasmic part//ribonucleoprotein complex//cell part//ribosome//macromolecular complex//cellular_component//intracellular non-membrane-bounded organelle//non-membrane-bounded organelle//intracellular part//organelle//cell//cytoplasm	GO:0008270//GO:0003735//GO:0046872//GO:0043169//GO:0005198//GO:0005488//GO:0043167//GO:0046914//GO:0003674	zinc ion binding//structural constituent of ribosome//metal ion binding//cation binding//structural molecule activity//binding//ion binding//transition metal ion binding//molecular_function
ENSG00000137818	462.234	1041.66	-1.1722	2.1669e-50	1.5434e-47	RPLP1	chr15	+	69452784	69456194	1641	protein_coding	ribosomal protein, large, P1 [Source:HGNC Symbol;Acc:10372]	RPLP1, LP1, P1, RPP1; ribosomal protein, large, P1; K02942 large subunit ribosomal protein LP1	GO:0070271//GO:0022607//GO:0051258//GO:0006461//GO:0001775//GO:0043933//GO:0050794//GO:0023052//GO:0050789//GO:0007596//GO:0065008//GO:0044085//GO:0030168//GO:0044763//GO:0006950//GO:0034622//GO:0050878//GO:0032501//GO:0050817//GO:0065003//GO:0071840//GO:0044700//GO:0009611//GO:0042060//GO:0044699//GO:0008150//GO:0007599//GO:0050896//GO:0051716//GO:0007165//GO:0065007//GO:0044707//GO:0043623//GO:…	protein complex biogenesis//cellular component assembly//protein polymerization//protein complex assembly//cell activation//macromolecular complex subunit organization//regulation of cellular process//signaling//regulation of biological process//blood coagulation//regulation of biological quality//cellular component biogenesis//platelet activation//single-organism cellular process//response to st…	GO:0043234//GO:0005577//GO:0005576//GO:0032991//GO:0005575//GO:0005615//GO:0044421	protein complex//fibrinogen complex//extracellular region//macromolecular complex//cellular_component//extracellular space//extracellular region part	GO:0060090//GO:0005102//GO:0005515//GO:0030674//GO:0005488//GO:0003674	binding, bridging//receptor binding//protein binding//protein binding, bridging//binding//molecular_function
ENSG00000137868	18.51	77.0197	-2.0569	7.9602e-10	5.7033e-08	STRA6	chr15	-	74179466	74212267	1289	protein_coding	stimulated by retinoic acid 6 [Source:HGNC Symbol;Acc:30650]	STRA6, MCOPCB8, MCOPS9; stimulated by retinoic acid 6	--	--	--	--	--	--
ENSG00000138623	92.4094	33.5316	1.4625	6.3658e-08	3.3807e-06	SEMA7A	chr15	-	74409289	74434467	1697	protein_coding	semaphorin 7A, GPI membrane anchor (John Milton Hagen blood group) [Source:HGNC Symbol;Acc:10741]	SEMA7A, CD108, CDw108, H-SEMA-K1, H-Sema-L, JMH, SEMAK1, SEMAL; semaphorin 7A, GPI membrane anchor (John Milton Hagen blood group); K06529 semaphorin 7	--	--	--	--	GO:0005488//GO:0003674//GO:0005515	binding//molecular_function//protein binding
ENSG00000237550	139.411	360.619	-1.3711	2.6776e-23	6.6167e-21	UBE2Q2P6	chr15	-	82372196	82372912	579	transcribed_processed_pseudogene	ribosomal protein L9 pseudogene 9 [Source:HGNC Symbol;Acc:17251]	RPL9, L9, NPC-A-16; ribosomal protein L9; K02940 large subunit ribosomal protein L9e	GO:0044237//GO:0010467//GO:0044271//GO:1901566//GO:0034641//GO:0008152//GO:0009058//GO:0006412//GO:0019538//GO:0043603//GO:0043043//GO:0034645//GO:0071704//GO:0043604//GO:1901564//GO:0006807//GO:0044238//GO:0009987//GO:0044249//GO:0006518//GO:0044260//GO:0043170//GO:0009059//GO:1901576//GO:0008150//GO:0044267	cellular metabolic process//gene expression//cellular nitrogen compound biosynthetic process//organonitrogen compound biosynthetic process//cellular nitrogen compound metabolic process//metabolic process//biosynthetic process//translation//protein metabolic process//cellular amide metabolic process//peptide biosynthetic process//cellular macromolecule biosynthetic process//organic substance metab…	GO:0030529//GO:0044464//GO:0005840//GO:0005622//GO:0043229//GO:0044444//GO:0044424//GO:0043226//GO:0005623//GO:0005737//GO:0032991//GO:0005575//GO:0043228//GO:0043232	ribonucleoprotein complex//cell part//ribosome//intracellular//intracellular organelle//cytoplasmic part//intracellular part//organelle//cell//cytoplasm//macromolecular complex//cellular_component//non-membrane-bounded organelle//intracellular non-membrane-bounded organelle	GO:0005198//GO:0003723//GO:0003735//GO:0019843//GO:0097159//GO:1901363//GO:0005488//GO:0003676//GO:0003674	structural molecule activity//RNA binding//structural constituent of ribosome//rRNA binding//organic cyclic compound binding//heterocyclic compound binding//binding//nucleic acid binding//molecular_function
ENSG00000197696	32.9431	108.247	-1.7163	1.2049e-10	9.8243e-09	NMB	chr15	-	84655129	84658563	568	protein_coding	neuromedin B [Source:HGNC Symbol;Acc:7842]	NMB; neuromedin B; K05223 neuromedin B	GO:0044699//GO:0008150//GO:0007154//GO:0009987//GO:0065007//GO:0007165//GO:0051716//GO:0050896//GO:0007186//GO:0050789//GO:0023052//GO:0050794//GO:0007218//GO:0044700//GO:0044763	single-organism process//biological_process//cell communication//cellular process//biological regulation//signal transduction//cellular response to stimulus//response to stimulus//G-protein coupled receptor signaling pathway//regulation of biological process//signaling//regulation of cellular process//neuropeptide signaling pathway//single organism signaling//single-organism cellular process	--	--	--	--
ENSG00000185043	49.1569	100.101	-1.026	3.4025e-05	0.00099515	CIB1	chr15	-	90229975	90234047	531	protein_coding	calcium and integrin binding 1 (calmyrin) [Source:HGNC Symbol;Acc:16920]	CIB1, CIB, CIBP, KIP1, PRKDCIP, SIP2-28; calcium and integrin binding 1 (calmyrin); K17259 calcium and integrin-binding protein 1	GO:0050794//GO:0023052//GO:0050789//GO:0044763//GO:0044700//GO:0008150//GO:0044699//GO:0051716//GO:0007165//GO:0050896//GO:0065007//GO:0009987//GO:0007154	regulation of cellular process//signaling//regulation of biological process//single-organism cellular process//single organism signaling//biological_process//single-organism process//cellular response to stimulus//signal transduction//response to stimulus//biological regulation//cellular process//cell communication	GO:0005578//GO:0005576//GO:0005575//GO:0044421//GO:0031012	proteinaceous extracellular matrix//extracellular region//cellular_component//extracellular region part//extracellular matrix	GO:0046872//GO:0043169//GO:0005509//GO:0003674//GO:0043167//GO:0005488	metal ion binding//cation binding//calcium ion binding//molecular_function//ion binding//binding
ENSG00000185442	55.4362	112.938	-1.0266	1.0591e-05	0.00035771	FAM174B	chr15	-	92617443	92809884	2017	protein_coding	family with sequence similarity 174, member B [Source:HGNC Symbol;Acc:34339]	FAM174B; family with sequence similarity 174, member B	--	--	--	--	--	--
ENSG00000103126	112.794	55.8722	1.0135	6.874e-06	0.00024091	AXIN1	chr16	-	287440	352673	4279	protein_coding	axin 1 [Source:HGNC Symbol;Acc:903]	AXIN1, AXIN, PPP1R49; axin 1; K02157 axin 1	GO:0044699//GO:0008150//GO:0044707//GO:0007275//GO:0032501//GO:0032502//GO:0044767	single-organism process//biological_process//single-multicellular organism process//multicellular organismal development//multicellular organismal process//developmental process//single-organism developmental process	GO:0005575//GO:0005623//GO:0005622//GO:0044464	cellular_component//cell//intracellular//cell part	GO:0003674//GO:0060089//GO:0004871	molecular_function//molecular transducer activity//signal transducer activity
ENSG00000138834	207.265	92.4895	1.1641	9.8548e-12	9.0399e-10	MAPK8IP3	chr16	+	1706183	1770317	3735	protein_coding	mitogen-activated protein kinase 8 interacting protein 3 [Source:HGNC Symbol;Acc:6884]	MAPK8IP3, JIP3, JSAP1, SYD2, syd; mitogen-activated protein kinase 8 interacting protein 3; K04436 mitogen-activated protein kinase 8 interacting protein 3	--	--	--	--	--	--
ENSG00000008710	112.231	52.0871	1.1075	1.4596e-06	5.9605e-05	PKD1	chr16	-	2088710	2135898	3620	protein_coding	polycystic kidney disease 1 (autosomal dominant) [Source:HGNC Symbol;Acc:9008]	PKD1, PBP, Pc-1, TRPP1; polycystic kidney disease 1 (autosomal dominant); K04985 polycystin 1	GO:0071704//GO:0008152//GO:0044238//GO:0006508//GO:0043170//GO:0019538//GO:0008150	organic substance metabolic process//metabolic process//primary metabolic process//proteolysis//macromolecule metabolic process//protein metabolic process//biological_process	--	--	GO:0070011//GO:0008233//GO:0016787//GO:0008234//GO:0004197//GO:0003824//GO:0004175//GO:0003674	peptidase activity, acting on L-amino acid peptides//peptidase activity//hydrolase activity//cysteine-type peptidase activity//cysteine-type endopeptidase activity//catalytic activity//endopeptidase activity//molecular_function
ENSG00000167964	41.4717	109.276	-1.3978	2.769e-08	1.5451e-06	RAB26	chr16	+	2140803	2154165	847	protein_coding	RAB26, member RAS oncogene family [Source:HGNC Symbol;Acc:14259]	RAB26, V46133; RAB26, member RAS oncogene family; K07913 Ras-related protein Rab-26	GO:0044237//GO:0000041//GO:0044763//GO:0009308//GO:0006812//GO:0051234//GO:0034641//GO:0008152//GO:0006576//GO:0035556//GO:0044700//GO:0015684//GO:0044106//GO:0044765//GO:0072511//GO:0070838//GO:0050794//GO:0023052//GO:0050789//GO:0006810//GO:0050896//GO:0007165//GO:0051716//GO:0065007//GO:0071704//GO:1902578//GO:0007049//GO:1901564//GO:0006826//GO:0006807//GO:0007154//GO:0051179//GO:0009987//GO:…	cellular metabolic process//transition metal ion transport//single-organism cellular process//amine metabolic process//cation transport//establishment of localization//cellular nitrogen compound metabolic process//metabolic process//cellular biogenic amine metabolic process//intracellular signal transduction//single organism signaling//ferrous iron transport//cellular amine metabolic process//sin…	GO:0005634//GO:0044464//GO:0016021//GO:0043231//GO:0005622//GO:0044425//GO:0043229//GO:0044424//GO:0043226//GO:0005623//GO:0005737//GO:0043227//GO:0031224//GO:0005575//GO:0016020	nucleus//cell part//integral component of membrane//intracellular membrane-bounded organelle//intracellular//membrane part//intracellular organelle//intracellular part//organelle//cell//cytoplasm//membrane-bounded organelle//intrinsic component of membrane//cellular_component//membrane	GO:0032550//GO:0001882//GO:0016817//GO:0005525//GO:0022892//GO:0043168//GO:0022857//GO:0097367//GO:0008324//GO:0001883//GO:0015075//GO:0035639//GO:0015093//GO:0032553//GO:0003824//GO:0032549//GO:0005381//GO:0097159//GO:0046873//GO:0036094//GO:0072509//GO:0005524//GO:0022890//GO:0016462//GO:0032555//GO:0000166//GO:0017111//GO:0032559//GO:0030554//GO:0019001//GO:0017076//GO:1901363//GO:0016818//GO:…	purine ribonucleoside binding//nucleoside binding//hydrolase activity, acting on acid anhydrides//GTP binding//substrate-specific transporter activity//anion binding//transmembrane transporter activity//carbohydrate derivative binding//cation transmembrane transporter activity//purine nucleoside binding//ion transmembrane transporter activity//purine ribonucleoside triphosphate binding//ferrous i…
ENSG00000059122	117.48	53.9385	1.123	6.2681e-07	2.7252e-05	FLYWCH1	chr16	+	2911937	2951208	2521	protein_coding	FLYWCH-type zinc finger 1 [Source:HGNC Symbol;Acc:25404]	FLYWCH1; FLYWCH-type zinc finger 1	--	--	--	--	--	--
ENSG00000270168	36.0359	86.5649	-1.2643	4.8439e-06	0.00017561	LA16c-380H5,4	chr16	+	3001300	3002016	456	lincRNA	-	--	--	--	--	--	--	--
ENSG00000005339	143.956	69.1614	1.0576	1.4538e-07	7.0982e-06	CREBBP	chr16	-	3725054	3880726	4821	protein_coding	CREB binding protein [Source:HGNC Symbol;Acc:2348]	CREBBP, CBP, KAT3A, RSTS; CREB binding protein (EC:2,3,1,48); K04498 E1A/CREB-binding protein [EC:2,3,1,48]	--	--	--	--	--	--
ENSG00000162104	52.3434	19.4606	1.4274	6.3892e-05	0.001723	ADCY9	chr16	-	3953387	4116185	4316	protein_coding	adenylate cyclase 9 [Source:HGNC Symbol;Acc:240]	ADCY9, AC9; adenylate cyclase 9 (EC:4,6,1,1); K08049 adenylate cyclase 9 [EC:4,6,1,1]	GO:0019637//GO:0006139//GO:0006807//GO:1901362//GO:0007154//GO:0019438//GO:0006725//GO:0044249//GO:0009987//GO:0044238//GO:0050896//GO:0009190//GO:0051716//GO:0007165//GO:0006796//GO:0065007//GO:0044711//GO:0071704//GO:0044710//GO:1901576//GO:0044699//GO:0018130//GO:0008150//GO:1901293//GO:0009117//GO:0009165//GO:0034641//GO:0008152//GO:1901360//GO:0009058//GO:0006753//GO:0044700//GO:0035556//GO:…	organophosphate metabolic process//nucleobase-containing compound metabolic process//nitrogen compound metabolic process//organic cyclic compound biosynthetic process//cell communication//aromatic compound biosynthetic process//cellular aromatic compound metabolic process//cellular biosynthetic process//cellular process//primary metabolic process//response to stimulus//cyclic nucleotide biosynthe…	--	--	GO:0016829//GO:0003674//GO:0016849//GO:0003824	lyase activity//molecular_function//phosphorus-oxygen lyase activity//catalytic activity
ENSG00000126603	55.7643	28.3064	0.97821	0.0021212	0.032287	GLIS2	chr16	+	4314761	4339597	2873	protein_coding	GLIS family zinc finger 2 [Source:HGNC Symbol;Acc:29450]	--	--	--	--	--	GO:0046872//GO:0043169//GO:0005488//GO:0043167//GO:0003674	metal ion binding//cation binding//binding//ion binding//molecular_function
ENSG00000168140	160.264	65.5408	1.29	9.0305e-11	7.3883e-09	VASN	chr16	+	4371848	4383528	2660	protein_coding	vasorin [Source:HGNC Symbol;Acc:18517]	VASN, SLITL2; vasorin	--	--	--	--	GO:0005488//GO:0003674//GO:0005515	binding//molecular_function//protein binding
ENSG00000134419	48.9695	101.952	-1.0579	1.7754e-05	0.00055838	RPS15A	chr16	-	18781295	18790383	3828	protein_coding	ribosomal protein S15a [Source:HGNC Symbol;Acc:10389]	putative uncharacterized protein encoded by LINC00269-like	GO:1901566//GO:0034641//GO:0008152//GO:0009058//GO:0010467//GO:0044237//GO:0044271//GO:0019538//GO:0043603//GO:0043043//GO:0006412//GO:1901564//GO:0006807//GO:0044238//GO:0009987//GO:0044249//GO:0034645//GO:0071704//GO:0043604//GO:0009059//GO:1901576//GO:0044267//GO:0008150//GO:0006518//GO:0044260//GO:0043170	organonitrogen compound biosynthetic process//cellular nitrogen compound metabolic process//metabolic process//biosynthetic process//gene expression//cellular metabolic process//cellular nitrogen compound biosynthetic process//protein metabolic process//cellular amide metabolic process//peptide biosynthetic process//translation//organonitrogen compound metabolic process//nitrogen compound metabol…	GO:0044464//GO:0005840//GO:0030529//GO:0043229//GO:0044444//GO:0005622//GO:0005623//GO:0005737//GO:0044424//GO:0043226//GO:0043228//GO:0043232//GO:0032991//GO:0005575	cell part//ribosome//ribonucleoprotein complex//intracellular organelle//cytoplasmic part//intracellular//cell//cytoplasm//intracellular part//organelle//non-membrane-bounded organelle//intracellular non-membrane-bounded organelle//macromolecular complex//cellular_component	GO:0005198//GO:0003735//GO:0003674	structural molecule activity//structural constituent of ribosome//molecular_function
ENSG00000004779	53.2806	108.371	-1.0243	1.6583e-05	0.00052633	NDUFAB1	chr16	-	23581002	23596356	505	protein_coding	NADH dehydrogenase (ubiquinone) 1, alpha/beta subcomplex, 1, 8kDa [Source:HGNC Symbol;Acc:7694]	NDUFAB1, ACP, FASN2A, SDAP; NADH dehydrogenase (ubiquinone) 1, alpha/beta subcomplex, 1, 8kDa; K03955 NADH dehydrogenase (ubiquinone) 1 alpha/beta subcomplex 1	--	--	--	--	--	--
ENSG00000077238	32.99	72.5763	-1.1375	0.00012113	0.0030055	IL4R	chr16	+	27313668	27364778	2527	protein_coding	interleukin 4 receptor [Source:HGNC Symbol;Acc:6015]	IL4R, CD124, IL-4RA, IL4RA; interleukin 4 receptor; K05071 interleukin 4 receptor	--	--	--	--	--	--
ENSG00000196502	53.4212	115.941	-1.1179	1.6694e-06	6.7267e-05	SULT1A1	chr16	-	28605196	28623625	7329	protein_coding	sulfotransferase family, cytosolic, 1A, phenol-preferring, member 1 [Source:HGNC Symbol;Acc:11453]	SULT1A1, HAST1/HAST2, P-PST, PST, ST1A1, ST1A3, STP, STP1, TSPST1; sulfotransferase family, cytosolic, 1A, phenol-preferring, member 1 (EC:2,8,2,1); K01014 aryl sulfotransferase [EC:2,8,2,1]	--	--	--	--	GO:0003674//GO:0016782//GO:0008146//GO:0016740//GO:0003824	molecular_function//transferase activity, transferring sulfur-containing groups//sulfotransferase activity//transferase activity//catalytic activity
ENSG00000179958	30.0846	65.4585	-1.1216	0.00030786	0.0066095	DCTPP1	chr16	-	30423619	30430075	915	protein_coding	dCTP pyrophosphatase 1 [Source:HGNC Symbol;Acc:28777]	DCTPP1, RS21C6, XTP3TPA; dCTP pyrophosphatase 1 (EC:3,6,1,12); K16904 dCTP diphosphatase [EC:3,6,1,12]	--	--	--	--	--	--
ENSG00000103549	123.197	65.7054	0.90688	1.7673e-05	0.00055728	RNF40	chr16	+	30761745	30776307	2370	protein_coding	ring finger protein 40, E3 ubiquitin protein ligase [Source:HGNC Symbol;Acc:16867]	--	--	--	--	--	--	--
ENSG00000140853	51.9685	23.1635	1.1658	0.00064261	0.012111	NLRC5	chr16	+	56989485	57083531	1651	protein_coding	NLR family, CARD domain containing 5 [Source:HGNC Symbol;Acc:29933]	NLRC5, CLR16,1, NOD27, NOD4; NLR family, CARD domain containing 5	--	--	--	--	--	--
ENSG00000070761	42.0809	81.3397	-0.95079	0.00045965	0.00923	CFAP20	chr16	-	58113588	58129450	648	protein_coding	chromosome 16 open reading frame 80 [Source:HGNC Symbol;Acc:29523]	--	--	--	--	--	--	--
ENSG00000050820	252.392	93.1066	1.4387	1.0398e-18	1.7859e-16	BCAR1	chr16	-	75228187	75268053	1837	protein_coding	breast cancer anti-estrogen resistance 1 [Source:HGNC Symbol;Acc:971]	BCAR1, CAS, CAS1, CASS1, CRKAS, P130Cas; breast cancer anti-estrogen resistance 1; K05726 breast cancer anti-estrogen resistance 1	GO:0007217//GO:0009987//GO:0044700//GO:0007154//GO:0044763//GO:0065007//GO:0051716//GO:0007165//GO:0050896//GO:0007186//GO:0008150//GO:0050789//GO:0023052//GO:0050794//GO:0044699	tachykinin receptor signaling pathway//cellular process//single organism signaling//cell communication//single-organism cellular process//biological regulation//cellular response to stimulus//signal transduction//response to stimulus//G-protein coupled receptor signaling pathway//biological_process//regulation of biological process//signaling//regulation of cellular process//single-organism proce…	--	--	--	--
ENSG00000166454	67.2451	34.2721	0.97239	0.00078539	0.01429	ATMIN	chr16	+	81035847	81047358	4198	protein_coding	ATM interactor [Source:HGNC Symbol;Acc:29034]	--	--	--	--	--	GO:0003674//GO:0005488//GO:0043167//GO:0043169//GO:0046872	molecular_function//binding//ion binding//cation binding//metal ion binding
ENSG00000103257	345.926	59.2459	2.5457	4.9648e-51	3.6434e-48	SLC7A5	chr16	-	87830023	87869488	3003	protein_coding	solute carrier family 7 (amino acid transporter light chain, L system), member 5 [Source:HGNC Symbol;Acc:11063]	SLC7A5, 4F2LC, CD98, D16S469E, E16, LAT1, MPE16, hLAT1; solute carrier family 7 (amino acid transporter light chain, L system), member 5; K13780 solute carrier family 7 (L-type amino acid transporter), member 5	GO:0046942//GO:0055085//GO:0015711//GO:0051234//GO:1903825//GO:0044763//GO:0006810//GO:0003333//GO:0044765//GO:0071705//GO:0034220//GO:0015849//GO:0051179//GO:0009987//GO:0006865//GO:0071702//GO:1902578//GO:0008150//GO:0098656//GO:0044699//GO:0006820//GO:0006811	carboxylic acid transport//transmembrane transport//organic anion transport//establishment of localization//organic acid transmembrane transport//single-organism cellular process//transport//amino acid transmembrane transport//single-organism transport//nitrogen compound transport//ion transmembrane transport//organic acid transport//localization//cellular process//amino acid transport//organic s…	GO:0016021//GO:0044425//GO:0031224//GO:0016020//GO:0005575	integral component of membrane//membrane part//intrinsic component of membrane//membrane//cellular_component	GO:0022857//GO:0022892//GO:0008509//GO:0015075//GO:0015171//GO:0046943//GO:0003674//GO:0005342//GO:0008514//GO:0022891//GO:0005215	transmembrane transporter activity//substrate-specific transporter activity//anion transmembrane transporter activity//ion transmembrane transporter activity//amino acid transmembrane transporter activity//carboxylic acid transmembrane transporter activity//molecular_function//organic acid transmembrane transporter activity//organic anion transmembrane transporter activity//substrate-specific tra…
ENSG00000167508	72.5404	34.4367	1.0748	0.00015606	0.0037438	MVD	chr16	-	88651935	88663161	1162	protein_coding	mevalonate (diphospho) decarboxylase [Source:HGNC Symbol;Acc:7529]	MVD, FP17780, MDDase, MPD; mevalonate (diphospho) decarboxylase (EC:4,1,1,33); K01597 diphosphomevalonate decarboxylase [EC:4,1,1,33]	--	--	--	--	--	--
ENSG00000103335	290.068	148.403	0.96687	3.8575e-12	3.7366e-10	PIEZO1	chr16	-	88715343	88785211	1296	protein_coding	piezo-type mechanosensitive ion channel component 1 [Source:HGNC Symbol;Acc:28993]	--	GO:0044699//GO:0045184//GO:0051641//GO:0008150//GO:0016043//GO:0051179//GO:0009987//GO:0044802//GO:0008104//GO:1902578//GO:0034613//GO:0090150//GO:0061024//GO:0033036//GO:0051205//GO:0072657//GO:1902580//GO:0071840//GO:0044763//GO:0051234//GO:0070727	single-organism process//establishment of protein localization//cellular localization//biological_process//cellular component organization//localization//cellular process//single-organism membrane organization//protein localization//single-organism localization//cellular protein localization//establishment of protein localization to membrane//membrane organization//macromolecule localization//pro…	GO:0016020//GO:0005575//GO:0031224//GO:0044425//GO:0016021	membrane//cellular_component//intrinsic component of membrane//membrane part//integral component of membrane	GO:0022891//GO:0022836//GO:0003674//GO:0005215//GO:0008381//GO:0022838//GO:0015075//GO:0022857//GO:0022833//GO:0015267//GO:0005216//GO:0022892//GO:0022803	substrate-specific transmembrane transporter activity//gated channel activity//molecular_function//transporter activity//mechanically-gated ion channel activity//substrate-specific channel activity//ion transmembrane transporter activity//transmembrane transporter activity//mechanically gated channel activity//channel activity//ion channel activity//substrate-specific transporter activity//passiv…
ENSG00000183688	55.9517	6.45945	3.1147	2.2115e-11	1.9404e-09	FAM101B	chr17	-	439978	445939	3517	protein_coding	family with sequence similarity 101, member B [Source:HGNC Symbol;Acc:28705]	FAM101B, CFM1; family with sequence similarity 101, member B	--	--	--	--	--	--
ENSG00000186594	69.1664	36.8641	0.90785	0.0012862	0.021496	MIR22HG	chr17	-	1711493	1717174	2504	lincRNA	MIR22 host gene (non-protein coding) [Source:HGNC Symbol;Acc:28219]	--	--	--	--	--	--	--
ENSG00000132359	55.7643	21.8058	1.3546	7.2427e-05	0.0019148	RAP1GAP2	chr17	+	2777056	3037739	4658	protein_coding	RAP1 GTPase activating protein 2 [Source:HGNC Symbol;Acc:29176]	RAP1GAP2, GARNL4, RAP1GA3; RAP1 GTPase activating protein 2; K17708 RAP1 GTPase activating protein 2	GO:1902531//GO:0044763//GO:0051056//GO:0044700//GO:0035556//GO:0048583//GO:0023052//GO:0050794//GO:0050789//GO:0007165//GO:0051716//GO:0050896//GO:0065007//GO:0023051//GO:0007154//GO:0009987//GO:0009966//GO:0044699//GO:0010646//GO:0007264//GO:0008150	regulation of intracellular signal transduction//single-organism cellular process//regulation of small GTPase mediated signal transduction//single organism signaling//intracellular signal transduction//regulation of response to stimulus//signaling//regulation of cellular process//regulation of biological process//signal transduction//cellular response to stimulus//response to stimulus//biological…	--	--	GO:0060589//GO:0005096//GO:0008047//GO:0098772//GO:0030234//GO:0030695//GO:0003674	nucleoside-triphosphatase regulator activity//GTPase activator activity//enzyme activator activity//molecular function regulator//enzyme regulator activity//GTPase regulator activity//molecular_function
ENSG00000129235	30.4595	58.6288	-0.94472	0.0030967	0.043677	TXNDC17	chr17	+	6640758	6644541	2100	protein_coding	thioredoxin domain containing 17 [Source:HGNC Symbol;Acc:28218]	--	GO:0044710//GO:0071704//GO:0006310//GO:0006725//GO:0044238//GO:0009987//GO:0006807//GO:0006139//GO:0043170//GO:0006313//GO:0044260//GO:0008150//GO:0044699//GO:0032196//GO:0006259//GO:0044763//GO:0044237//GO:1901360//GO:0008152//GO:0034641//GO:0046483//GO:0090304	single-organism metabolic process//organic substance metabolic process//DNA recombination//cellular aromatic compound metabolic process//primary metabolic process//cellular process//nitrogen compound metabolic process//nucleobase-containing compound metabolic process//macromolecule metabolic process//transposition, DNA-mediated//cellular macromolecule metabolic process//biological_process//single…	--	--	--	--
ENSG00000132510	95.3616	49.3305	0.95093	8.6174e-05	0.0022248	KDM6B	chr17	+	7839904	7854796	2183	protein_coding	lysine (K)-specific demethylase 6B [Source:HGNC Symbol;Acc:29012]	--	--	--	--	--	GO:0005515//GO:0003674//GO:0005488//GO:0045735	protein binding//molecular_function//binding//nutrient reservoir activity
ENSG00000183011	40.2065	78.5009	-0.96528	0.00049004	0.0097262	NAA38	chr17	-	7856685	7885238	840	protein_coding	LSM domain containing 1 [Source:HGNC Symbol;Acc:28212]	NAA38, LSMD1, PFAAP2; N(alpha)-acetyltransferase 38, NatC auxiliary subunit	--	--	--	--	--	--
ENSG00000179094	95.8302	41.6779	1.2012	2.0923e-06	8.2121e-05	PER1	chr17	-	8140472	8156506	939	protein_coding	period circadian clock 1 [Source:HGNC Symbol;Acc:8845]	PER1, PER, RIGUI, hPER; period circadian clock 1; K02633 period circadian protein	--	--	--	--	--	--
ENSG00000220205	32.8494	61.4677	-0.90396	0.0035421	0.048764	VAMP2	chr17	-	8159149	8163546	1723	protein_coding	vesicle-associated membrane protein 2 (synaptobrevin 2) [Source:HGNC Symbol;Acc:12643]	--	GO:0009889//GO:0032774//GO:0071704//GO:0065007//GO:0034645//GO:0051252//GO:0006725//GO:0019438//GO:0044238//GO:0051179//GO:0009987//GO:0044249//GO:1901362//GO:0031326//GO:0006807//GO:0016192//GO:0006355//GO:0006139//GO:0043170//GO:2001141//GO:0044260//GO:0010556//GO:0031323//GO:2000112//GO:0008150//GO:0019222//GO:1901576//GO:0018130//GO:0009059//GO:0006366//GO:0051234//GO:0044271//GO:0034654//GO:…	regulation of biosynthetic process//RNA biosynthetic process//organic substance metabolic process//biological regulation//cellular macromolecule biosynthetic process//regulation of RNA metabolic process//cellular aromatic compound metabolic process//aromatic compound biosynthetic process//primary metabolic process//localization//cellular process//cellular biosynthetic process//organic cyclic comp…	GO:0044423//GO:0043226//GO:0044424//GO:0031224//GO:0043227//GO:0005623//GO:0016592//GO:0005575//GO:0031981//GO:0032991//GO:0016020//GO:0044428//GO:0043233//GO:0019031//GO:0070013//GO:0031974//GO:0036338//GO:0044422//GO:0016021//GO:0044464//GO:0044451//GO:0005634//GO:0043231//GO:0005622//GO:0044446//GO:0019012//GO:0043234//GO:0043229//GO:0044425//GO:0005654	virion part//organelle//intracellular part//intrinsic component of membrane//membrane-bounded organelle//cell//mediator complex//cellular_component//nuclear lumen//macromolecular complex//membrane//nuclear part//organelle lumen//viral envelope//intracellular organelle lumen//membrane-enclosed lumen//viral membrane//organelle part//integral component of membrane//cell part//nucleoplasm part//nucle…	GO:0003712//GO:0000988//GO:0003674//GO:0000989//GO:0001104//GO:0001076	transcription cofactor activity//transcription factor activity, protein binding//molecular_function//transcription factor activity, transcription factor binding//RNA polymerase II transcription cofactor activity//transcription factor activity, RNA polymerase II transcription factor binding
ENSG00000108557	162.372	76.4849	1.0861	1.1675e-08	6.9467e-07	RAI1	chr17	+	17681473	17811453	5581	protein_coding	retinoic acid induced 1 [Source:HGNC Symbol;Acc:9834]	RAI1, SMCR, SMS; retinoic acid induced 1	--	--	--	--	--	--
ENSG00000198242	37.02	79.8586	-1.1091	7.8302e-05	0.00205	RPL23A	chr17	+	28719393	28724359	638	protein_coding	ribosomal protein L23a [Source:HGNC Symbol;Acc:10317]	RPL23A, L23A, MDA20; ribosomal protein L23a; K02893 large subunit ribosomal protein L23Ae	GO:0043604//GO:0071704//GO:0034645//GO:0044238//GO:0044249//GO:0009987//GO:0006807//GO:1901564//GO:0043170//GO:0044260//GO:0006518//GO:0008150//GO:0044267//GO:1901576//GO:0009059//GO:0044271//GO:0044237//GO:0010467//GO:0009058//GO:0008152//GO:0034641//GO:1901566//GO:0006412//GO:0043043//GO:0043603//GO:0019538	amide biosynthetic process//organic substance metabolic process//cellular macromolecule biosynthetic process//primary metabolic process//cellular biosynthetic process//cellular process//nitrogen compound metabolic process//organonitrogen compound metabolic process//macromolecule metabolic process//cellular macromolecule metabolic process//peptide metabolic process//biological_process//cellular pr…	GO:0043226//GO:0044424//GO:0005694//GO:0005737//GO:0043227//GO:0000785//GO:0005623//GO:0005575//GO:0032991//GO:0043232//GO:0043228//GO:0030529//GO:0005840//GO:0044422//GO:0044464//GO:0005634//GO:0044427//GO:0043231//GO:0005622//GO:0044446//GO:0044444//GO:0043229	organelle//intracellular part//chromosome//cytoplasm//membrane-bounded organelle//chromatin//cell//cellular_component//macromolecular complex//intracellular non-membrane-bounded organelle//non-membrane-bounded organelle//ribonucleoprotein complex//ribosome//organelle part//cell part//nucleus//chromosomal part//intracellular membrane-bounded organelle//intracellular//intracellular organelle part//…	GO:0003682//GO:0097159//GO:1901363//GO:0003676//GO:0031490//GO:0003674//GO:0031492//GO:0005488//GO:0005198//GO:0005515//GO:0031491//GO:0043566//GO:0044877//GO:0032403//GO:0003677//GO:0003735	chromatin binding//organic cyclic compound binding//heterocyclic compound binding//nucleic acid binding//chromatin DNA binding//molecular_function//nucleosomal DNA binding//binding//structural molecule activity//protein binding//nucleosome binding//structure-specific DNA binding//macromolecular complex binding//protein complex binding//DNA binding//structural constituent of ribosome
ENSG00000108262	153.937	75.9912	1.0184	1.3274e-07	6.5602e-06	GIT1	chr17	-	29573469	29594054	1446	protein_coding	G protein-coupled receptor kinase interacting ArfGAP 1 [Source:HGNC Symbol;Acc:4272]	GIT1; G protein-coupled receptor kinase interacting ArfGAP 1; K05737 G protein-coupled receptor kinase interactor 1	--	--	--	--	--	--
ENSG00000131242	95.2679	46.327	1.0401	2.4344e-05	0.0007425	RAB11FIP4	chr17	+	31391624	31538217	6602	protein_coding	RAB11 family interacting protein 4 (class II) [Source:HGNC Symbol;Acc:30267]	RAB11FIP4, RAB11-FIP4; RAB11 family interacting protein 4 (class II); K12485 Rab11 family-interacting protein 3/4	GO:2001141//GO:0032505//GO:0044260//GO:0010556//GO:0031323//GO:2000112//GO:0051301//GO:0043170//GO:0044699//GO:1901576//GO:0018130//GO:0000917//GO:0009059//GO:0022402//GO:0061640//GO:0008150//GO:1903047//GO:0019222//GO:0051186//GO:0071704//GO:0032506//GO:0065007//GO:0051252//GO:0034645//GO:0009889//GO:0007049//GO:0032774//GO:0000278//GO:0006807//GO:1901362//GO:0031326//GO:0043093//GO:1901564//GO:…	regulation of RNA biosynthetic process//reproduction of a single-celled organism//cellular macromolecule metabolic process//regulation of macromolecule biosynthetic process//regulation of cellular metabolic process//regulation of cellular macromolecule biosynthetic process//cell division//macromolecule metabolic process//single-organism process//organic substance biosynthetic process//heterocycle…	GO:0005575//GO:0043233//GO:0016020//GO:0044424//GO:0005739//GO:0043226//GO:0005623//GO:0031224//GO:0005737//GO:0043227//GO:0043231//GO:0005622//GO:0044429//GO:0044446//GO:0005759//GO:0043229//GO:0044425//GO:0044444//GO:0031974//GO:0070013//GO:0044464//GO:0016021//GO:0044422	cellular_component//organelle lumen//membrane//intracellular part//mitochondrion//organelle//cell//intrinsic component of membrane//cytoplasm//membrane-bounded organelle//intracellular membrane-bounded organelle//intracellular//mitochondrial part//intracellular organelle part//mitochondrial matrix//intracellular organelle//membrane part//cytoplasmic part//membrane-enclosed lumen//intracellular or…	GO:1901363//GO:0005488//GO:0016410//GO:0043167//GO:0003674//GO:0003700//GO:0003676//GO:0001071//GO:0097159//GO:0016749//GO:0016746//GO:0003870//GO:0030170//GO:0016747//GO:0016740//GO:0016748//GO:0043565//GO:0003824//GO:0005509//GO:0003677//GO:0046872//GO:0043169//GO:0043168//GO:0048037	heterocyclic compound binding//binding//N-acyltransferase activity//ion binding//molecular_function//transcription factor activity, sequence-specific DNA binding//nucleic acid binding//nucleic acid binding transcription factor activity//organic cyclic compound binding//N-succinyltransferase activity//transferase activity, transferring acyl groups//5-aminolevulinate synthase activity//pyridoxal ph…
ENSG00000176658	92.175	45.6687	1.0132	4.8095e-05	0.0013496	MYO1D	chr17	-	32492522	32877177	2394	protein_coding	myosin ID [Source:HGNC Symbol;Acc:7598]	MYO1D, PPP1R108, myr4; myosin ID; K10356 myosin I	--	--	GO:0005623//GO:0044424//GO:0043226//GO:0016459//GO:0043228//GO:0043232//GO:0032991//GO:0005575//GO:0044464//GO:0044422//GO:0005856//GO:0015629//GO:0043229//GO:0044430//GO:0043234//GO:0044446//GO:0005622	cell//intracellular part//organelle//myosin complex//non-membrane-bounded organelle//intracellular non-membrane-bounded organelle//macromolecular complex//cellular_component//cell part//organelle part//cytoskeleton//actin cytoskeleton//intracellular organelle//cytoskeletal part//protein complex//intracellular organelle part//intracellular	GO:0016462//GO:0000166//GO:0032555//GO:0017111//GO:0030554//GO:0032559//GO:0036094//GO:0097159//GO:0005524//GO:0043167//GO:1901265//GO:0005488//GO:0003674//GO:0016787//GO:0017076//GO:0016818//GO:1901363//GO:0097367//GO:0003774//GO:0005515//GO:0032550//GO:0001882//GO:0016817//GO:0043168//GO:0003824//GO:0032549//GO:0001883//GO:0035639//GO:0032553	pyrophosphatase activity//nucleotide binding//purine ribonucleotide binding//nucleoside-triphosphatase activity//adenyl nucleotide binding//adenyl ribonucleotide binding//small molecule binding//organic cyclic compound binding//ATP binding//ion binding//nucleoside phosphate binding//binding//molecular_function//hydrolase activity//purine nucleotide binding//hydrolase activity, acting on acid anhy…
ENSG00000154760	24.6487	53.9385	-1.1298	0.00098278	0.017221	SLFN13	chr17	-	35435096	35448837	6271	protein_coding	schlafen family member 13 [Source:HGNC Symbol;Acc:26481]	SLFN13, SLFN10; schlafen family member 13	GO:0044699//GO:0008150//GO:0044260//GO:0043170//GO:0051276//GO:0006974//GO:0006807//GO:0006139//GO:0016043//GO:0009987//GO:0044238//GO:0006725//GO:0071704//GO:0065007//GO:0006996//GO:0051716//GO:0050896//GO:0006281//GO:0044710//GO:0090304//GO:0032200//GO:0042592//GO:0046483//GO:0034641//GO:0060249//GO:0071840//GO:1901360//GO:1902589//GO:0033554//GO:0008152//GO:0065008//GO:0000723//GO:0044237//GO:…	single-organism process//biological_process//cellular macromolecule metabolic process//macromolecule metabolic process//chromosome organization//cellular response to DNA damage stimulus//nitrogen compound metabolic process//nucleobase-containing compound metabolic process//cellular component organization//cellular process//primary metabolic process//cellular aromatic compound metabolic process//o…	--	--	GO:0005488//GO:0043167//GO:1901265//GO:0003678//GO:0003674//GO:0043531//GO:0003676//GO:0016787//GO:0016818//GO:1901363//GO:0017076//GO:0000166//GO:0032555//GO:0016462//GO:0030554//GO:0032559//GO:0017111//GO:0005524//GO:0036094//GO:0097159//GO:0003824//GO:0003677//GO:0032549//GO:0035639//GO:0008026//GO:0001883//GO:0032553//GO:0042623//GO:0097367//GO:0070035//GO:0004386//GO:0016817//GO:0001882//GO:…	binding//ion binding//nucleoside phosphate binding//DNA helicase activity//molecular_function//ADP binding//nucleic acid binding//hydrolase activity//hydrolase activity, acting on acid anhydrides, in phosphorus-containing anhydrides//heterocyclic compound binding//purine nucleotide binding//nucleotide binding//purine ribonucleotide binding//pyrophosphatase activity//adenyl nucleotide binding//ade…
ENSG00000125691	418.513	800.684	-0.93596	2.0506e-27	6.4871e-25	RPL23	chr17	-	38847865	38853843	3081	protein_coding	ribosomal protein L23 [Source:HGNC Symbol;Acc:10316]	--	GO:0044249//GO:0009987//GO:0044238//GO:0006807//GO:1901564//GO:0043604//GO:0071704//GO:0034645//GO:0008150//GO:0044267//GO:1901576//GO:0009059//GO:0043170//GO:0006518//GO:0044260//GO:0009058//GO:0008152//GO:0034641//GO:1901566//GO:0044271//GO:0044237//GO:0010467//GO:0043043//GO:0043603//GO:0019538//GO:0006412	cellular biosynthetic process//cellular process//primary metabolic process//nitrogen compound metabolic process//organonitrogen compound metabolic process//amide biosynthetic process//organic substance metabolic process//cellular macromolecule biosynthetic process//biological_process//cellular protein metabolic process//organic substance biosynthetic process//macromolecule biosynthetic process//m…	GO:0005737//GO:0005623//GO:0043226//GO:0044424//GO:0043232//GO:0043228//GO:0005575//GO:0032991//GO:0005840//GO:0044464//GO:0030529//GO:0044444//GO:0043229//GO:0005622	cytoplasm//cell//organelle//intracellular part//intracellular non-membrane-bounded organelle//non-membrane-bounded organelle//cellular_component//macromolecular complex//ribosome//cell part//ribonucleoprotein complex//cytoplasmic part//intracellular organelle//intracellular	GO:0003674//GO:0005198//GO:0003735	molecular_function//structural molecule activity//structural constituent of ribosome
ENSG00000141753	37.1606	70.8071	-0.93012	0.001338	0.022208	IGFBP4	chr17	+	40443461	40457731	1283	protein_coding	insulin-like growth factor binding protein 4 [Source:HGNC Symbol;Acc:5473]	IGFBP4, BP-4, HT29-IGFBP, IBP4, IGFBP-4; insulin-like growth factor binding protein 4	GO:0008150//GO:0044699//GO:0051128//GO:0040008//GO:0009987//GO:0016043//GO:0065007//GO:0050789//GO:0050794//GO:0071840//GO:0016049//GO:0044763//GO:0040007//GO:0001558	biological_process//single-organism process//regulation of cellular component organization//regulation of growth//cellular process//cellular component organization//biological regulation//regulation of biological process//regulation of cellular process//cellular component organization or biogenesis//cell growth//single-organism cellular process//growth//regulation of cell growth	GO:0005575//GO:0005576	cellular_component//extracellular region	GO:0003674//GO:0005488//GO:0019838//GO:0005520//GO:0005515	molecular_function//binding//growth factor binding//insulin-like growth factor binding//protein binding
ENSG00000171401	28.0227	214.355	-2.9353	2.2309e-36	1.0193e-33	KRT13	chr17	-	41500981	41505705	755	protein_coding	keratin 13 [Source:HGNC Symbol;Acc:6415]	KRT13, CK13, K13, WSN2; keratin 13; K07604 type I keratin, acidic	--	--	--	--	--	--
ENSG00000128422	112.794	10.5326	3.4208	4.574e-23	1.0967e-20	KRT17	chr17	-	41619437	41624842	919	protein_coding	keratin 17 [Source:HGNC Symbol;Acc:6427]	KRT17, K17, PC, PC2, PCHC1; keratin 17; K07604 type I keratin, acidic	--	--	GO:0044424//GO:0043226//GO:0005623//GO:0005882//GO:0032991//GO:0005575//GO:0043232//GO:0043228//GO:0044464//GO:0005856//GO:0044422//GO:0005622//GO:0044446//GO:0045111//GO:0043229//GO:0043234//GO:0044430	intracellular part//organelle//cell//intermediate filament//macromolecular complex//cellular_component//intracellular non-membrane-bounded organelle//non-membrane-bounded organelle//cell part//cytoskeleton//organelle part//intracellular//intracellular organelle part//intermediate filament cytoskeleton//intracellular organelle//protein complex//cytoskeletal part	GO:0008092//GO:0008017//GO:0005488//GO:0003674//GO:0005198//GO:0015631//GO:0005515//GO:0044877//GO:0032403	cytoskeletal protein binding//microtubule binding//binding//molecular_function//structural molecule activity//tubulin binding//protein binding//macromolecular complex binding//protein complex binding
ENSG00000131469	247.05	599.989	-1.2801	5.3209e-34	2.2217e-31	RPL27	chr17	+	42998273	43002959	1684	protein_coding	ribosomal protein L27 [Source:HGNC Symbol;Acc:10328]	RPL27, L27; ribosomal protein L27 (EC:3,6,5,3); K02901 large subunit ribosomal protein L27e	GO:0008152//GO:0009058//GO:1901566//GO:0034641//GO:0044271//GO:0044237//GO:0010467//GO:0043043//GO:0019538//GO:0043603//GO:0006412//GO:0044238//GO:0044249//GO:0009987//GO:1901564//GO:0006807//GO:0043604//GO:0034645//GO:0071704//GO:0008150//GO:0044267//GO:0009059//GO:1901576//GO:0043170//GO:0006518//GO:0044260	metabolic process//biosynthetic process//organonitrogen compound biosynthetic process//cellular nitrogen compound metabolic process//cellular nitrogen compound biosynthetic process//cellular metabolic process//gene expression//peptide biosynthetic process//protein metabolic process//cellular amide metabolic process//translation//primary metabolic process//cellular biosynthetic process//cellular p…	GO:0005840//GO:0044464//GO:0030529//GO:0044444//GO:0043229//GO:0005622//GO:0005737//GO:0005623//GO:0043226//GO:0044424//GO:0043228//GO:0043232//GO:0005575//GO:0032991	ribosome//cell part//ribonucleoprotein complex//cytoplasmic part//intracellular organelle//intracellular//cytoplasm//cell//organelle//intracellular part//non-membrane-bounded organelle//intracellular non-membrane-bounded organelle//cellular_component//macromolecular complex	GO:0005198//GO:0003735//GO:0003674	structural molecule activity//structural constituent of ribosome//molecular_function
ENSG00000175832	9.23156	71.8769	-2.9609	2.3916e-13	2.6089e-11	ETV4	chr17	-	43527844	43579620	900	protein_coding	ets variant 4 [Source:HGNC Symbol;Acc:3493]	ETV4, E1A-F, E1AF, PEA3, PEAS3; ets variant 4; K15592 ets translocation variant 4	GO:1901360//GO:0009058//GO:0008152//GO:0034641//GO:0051171//GO:0006351//GO:0019219//GO:0044271//GO:0034654//GO:0044237//GO:0016070//GO:0010467//GO:0050789//GO:0097659//GO:0060255//GO:0050794//GO:0090304//GO:0046483//GO:0080090//GO:1903506//GO:0010468//GO:0019438//GO:0006725//GO:0044249//GO:0009987//GO:0044238//GO:0006807//GO:0031326//GO:1901362//GO:0006355//GO:0006139//GO:0009889//GO:0032774//GO:…	organic cyclic compound metabolic process//biosynthetic process//metabolic process//cellular nitrogen compound metabolic process//regulation of nitrogen compound metabolic process//transcription, DNA-templated//regulation of nucleobase-containing compound metabolic process//cellular nitrogen compound biosynthetic process//nucleobase-containing compound biosynthetic process//cellular metabolic pro…	GO:0044464//GO:0005634//GO:0043229//GO:0043231//GO:0005622//GO:0043227//GO:0005623//GO:0043226//GO:0044424//GO:0005575	cell part//nucleus//intracellular organelle//intracellular membrane-bounded organelle//intracellular//membrane-bounded organelle//cell//organelle//intracellular part//cellular_component	GO:0003677//GO:0043565//GO:0097159//GO:0001071//GO:0003700//GO:0003674//GO:0003676//GO:0005488//GO:1901363	DNA binding//sequence-specific DNA binding//organic cyclic compound binding//nucleic acid binding transcription factor activity//transcription factor activity, sequence-specific DNA binding//molecular_function//nucleic acid binding//binding//heterocyclic compound binding
ENSG00000108840	162.138	71.9591	1.172	1.4155e-09	9.6561e-08	HDAC5	chr17	-	44076746	44123702	1670	protein_coding	histone deacetylase 5 [Source:HGNC Symbol;Acc:14068]	HDAC5, HD5, NY-CO-9; histone deacetylase 5 (EC:3,5,1,98); K11406 histone deacetylase 4/5 [EC:3,5,1,98]	GO:0023057//GO:0008150//GO:0010646//GO:0009966//GO:0044699//GO:0009968//GO:0016055//GO:0009987//GO:0048519//GO:0007154//GO:0007166//GO:0023051//GO:0044707//GO:0065007//GO:0048585//GO:0051716//GO:0007165//GO:0050896//GO:0050789//GO:0023052//GO:0050794//GO:0010648//GO:0048523//GO:0007275//GO:0030111//GO:0044700//GO:0032502//GO:0048583//GO:0032501//GO:0044763//GO:0044767//GO:0030178	negative regulation of signaling//biological_process//regulation of cell communication//regulation of signal transduction//single-organism process//negative regulation of signal transduction//Wnt signaling pathway//cellular process//negative regulation of biological process//cell communication//cell surface receptor signaling pathway//regulation of signaling//single-multicellular organism process…	GO:0005575//GO:0005576	cellular_component//extracellular region	--	--
ENSG00000180340	136.13	54.5556	1.3192	1.224e-09	8.4692e-08	FZD2	chr17	+	44557459	44559570	2112	protein_coding	frizzled family receptor 2 [Source:HGNC Symbol;Acc:4040]	FZD2, Fz2, fz-2, fzE2, hFz2; frizzled class receptor 2; K02235 frizzled 2	GO:0050896//GO:0051716//GO:0007165//GO:0065007//GO:0007166//GO:0007154//GO:0009987//GO:0044699//GO:0008150//GO:0044763//GO:0044700//GO:0050794//GO:0023052//GO:0050789	response to stimulus//cellular response to stimulus//signal transduction//biological regulation//cell surface receptor signaling pathway//cell communication//cellular process//single-organism process//biological_process//single-organism cellular process//single organism signaling//regulation of cellular process//signaling//regulation of biological process	GO:0005575//GO:0016020	cellular_component//membrane	GO:0005488//GO:0003674//GO:0005515	binding//molecular_function//protein binding
ENSG00000161714	130.46	66.3637	0.97514	2.7593e-06	0.0001054	PLCD3	chr17	-	45108967	45133354	3738	protein_coding	phospholipase C, delta 3 [Source:HGNC Symbol;Acc:9061]	--	GO:0050789//GO:0050794//GO:0023052//GO:0035556//GO:0044700//GO:0008152//GO:0044763//GO:0008150//GO:0044699//GO:0044238//GO:0009987//GO:0006629//GO:0007154//GO:0044710//GO:0071704//GO:0065007//GO:0050896//GO:0007165//GO:0051716	regulation of biological process//regulation of cellular process//signaling//intracellular signal transduction//single organism signaling//metabolic process//single-organism cellular process//biological_process//single-organism process//primary metabolic process//cellular process//lipid metabolic process//cell communication//single-organism metabolic process//organic substance metabolic process//…	--	--	GO:0016298//GO:0003824//GO:0042578//GO:0004435//GO:0008081//GO:0005515//GO:0003674//GO:0016788//GO:0005488//GO:0004629//GO:0004620//GO:0016787	lipase activity//catalytic activity//phosphoric ester hydrolase activity//phosphatidylinositol phospholipase C activity//phosphoric diester hydrolase activity//protein binding//molecular_function//hydrolase activity, acting on ester bonds//binding//phospholipase C activity//phospholipase activity//hydrolase activity
ENSG00000108821	95.9708	22.6698	2.0818	2.1607e-12	2.1622e-10	COL1A1	chr17	-	50183289	50201632	2360	protein_coding	collagen, type I, alpha 1 [Source:HGNC Symbol;Acc:2197]	COL1A1, OI4; collagen, type I, alpha 1; K06236 collagen, type I/II/III/V/XI/XXIV/XXVII, alpha	--	--	--	--	--	--
ENSG00000108846	258.906	655.532	-1.3402	1.2559e-39	6.6116e-37	ABCC3	chr17	+	50634777	50692252	1562	protein_coding	ATP-binding cassette, sub-family C (CFTR/MRP), member 3 [Source:HGNC Symbol;Acc:54]	ABCC1, ABC29, ABCC, GS-X, MRP, MRP1; ATP-binding cassette, sub-family C (CFTR/MRP), member 1; K05665 ATP-binding cassette, subfamily C (CFTR/MRP), member 1	GO:0009987//GO:0051179//GO:1902578//GO:0008150//GO:0044699//GO:0055085//GO:0051234//GO:0044763//GO:0006810//GO:0044765	cellular process//localization//single-organism localization//biological_process//single-organism process//transmembrane transport//establishment of localization//single-organism cellular process//transport//single-organism transport	GO:0031224//GO:0016020//GO:0005575//GO:0016021//GO:0044425	intrinsic component of membrane//membrane//cellular_component//integral component of membrane//membrane part	GO:0030554//GO:0032559//GO:0017111//GO:0000166//GO:0032555//GO:0016462//GO:0005524//GO:0036094//GO:0097159//GO:0022804//GO:0003674//GO:0015399//GO:0005488//GO:0043167//GO:1901265//GO:0043492//GO:0005215//GO:0042626//GO:0016820//GO:0016787//GO:0016818//GO:1901363//GO:0017076//GO:0097367//GO:0022857//GO:0016887//GO:0043168//GO:0015405//GO:0016817//GO:0001882//GO:0032550//GO:0032549//GO:0003824//GO:…	adenyl nucleotide binding//adenyl ribonucleotide binding//nucleoside-triphosphatase activity//nucleotide binding//purine ribonucleotide binding//pyrophosphatase activity//ATP binding//small molecule binding//organic cyclic compound binding//active transmembrane transporter activity//molecular_function//primary active transmembrane transporter activity//binding//ion binding//nucleoside phosphate b…
ENSG00000062716	127.18	263.768	-1.0524	6.2939e-12	6.0245e-10	VMP1	chr17	+	59707192	59842255	4325	protein_coding	vacuole membrane protein 1 [Source:HGNC Symbol;Acc:29559]	VMP1, EPG3, TANGO5, TMEM49; vacuole membrane protein 1	GO:0009306//GO:0009987//GO:0051179//GO:0071806//GO:0032940//GO:0055085//GO:1902578//GO:0044763//GO:0051234//GO:0071702//GO:0030255//GO:0008104//GO:0045184//GO:0051641//GO:0006810//GO:0008150//GO:0044765//GO:0051649//GO:0044699//GO:0015031//GO:0044097//GO:0046903//GO:0033036	protein secretion//cellular process//localization//protein transmembrane transport//secretion by cell//transmembrane transport//single-organism localization//single-organism cellular process//establishment of localization//organic substance transport//protein secretion by the type IV secretion system//protein localization//establishment of protein localization//cellular localization//transport//b…	GO:0043656//GO:0030430//GO:0018995//GO:0044217//GO:0033643//GO:0044216//GO:0044215//GO:0005575//GO:0033646//GO:0043657	intracellular region of host//host cell cytoplasm//host//other organism part//host cell part//other organism cell//other organism//cellular_component//host intracellular part//host cell	--	--
ENSG00000125398	125.493	55.7488	1.1706	1.0327e-07	5.2102e-06	SOX9	chr17	+	72121020	72126420	2878	protein_coding	SRY (sex determining region Y)-box 9 [Source:HGNC Symbol;Acc:11204]	SOX9, CMD1, CMPD1, SRA1; SRY (sex determining region Y)-box 9; K18435 transcription factor SOX9 (SOX group E)	--	--	--	--	--	--
ENSG00000109089	50.0004	22.7932	1.1333	0.0010597	0.018423	CDR2L	chr17	+	74987632	75005800	2618	protein_coding	cerebellar degeneration-related protein 2-like [Source:HGNC Symbol;Acc:29999]	--	GO:0060255//GO:0050794//GO:0050789//GO:0097659//GO:0090304//GO:0046483//GO:0080090//GO:1903506//GO:0010468//GO:0008152//GO:1901360//GO:0009058//GO:0051171//GO:0006351//GO:0019219//GO:0034641//GO:0044271//GO:0044237//GO:0016070//GO:0010467//GO:0034654//GO:0008150//GO:0019222//GO:0009059//GO:1901576//GO:0018130//GO:0022610//GO:0043170//GO:0031323//GO:0010556//GO:2000112//GO:2001141//GO:0044260//GO:…	regulation of macromolecule metabolic process//regulation of cellular process//regulation of biological process//nucleic acid-templated transcription//nucleic acid metabolic process//heterocycle metabolic process//regulation of primary metabolic process//regulation of nucleic acid-templated transcription//regulation of gene expression//metabolic process//organic cyclic compound metabolic process/…	GO:0043229//GO:0009288//GO:0019012//GO:0043231//GO:0005622//GO:0036338//GO:0005634//GO:0044464//GO:0043228//GO:0019031//GO:0005575//GO:0042995//GO:0043227//GO:0005623//GO:0043226//GO:0044423//GO:0019028//GO:0044424	intracellular organelle//bacterial-type flagellum//virion//intracellular membrane-bounded organelle//intracellular//viral membrane//nucleus//cell part//non-membrane-bounded organelle//viral envelope//cellular_component//cell projection//membrane-bounded organelle//cell//organelle//virion part//viral capsid//intracellular part	GO:0003677//GO:0005198//GO:0003674//GO:0003676//GO:0005488//GO:1901363//GO:0097159	DNA binding//structural molecule activity//molecular_function//nucleic acid binding//binding//heterocyclic compound binding//organic cyclic compound binding
ENSG00000092929	134.162	69.3671	0.95165	3.1571e-06	0.00011872	UNC13D	chr17	-	75827225	75844717	1745	protein_coding	unc-13 homolog D (C, elegans) [Source:HGNC Symbol;Acc:23147]	--	--	--	--	--	--	--
ENSG00000141564	55.4362	26.3727	1.0718	0.00097379	0.017076	RPTOR	chr17	+	80544819	80966371	2110	protein_coding	regulatory associated protein of MTOR, complex 1 [Source:HGNC Symbol;Acc:30287]	--	--	--	--	--	--	--
ENSG00000266074	100.797	51.0996	0.98007	3.5096e-05	0.0010203	BAHCC1	chr17	+	81395475	81466332	2722	protein_coding	BAH domain and coiled-coil containing 1 [Source:HGNC Symbol;Acc:29279]	--	--	--	--	--	--	--
ENSG00000185813	109.654	53.7328	1.0291	7.1379e-06	0.00024872	PCYT2	chr17	-	81900965	81911464	3980	protein_coding	phosphate cytidylyltransferase 2, ethanolamine [Source:HGNC Symbol;Acc:8756]	PCYT2, ET; phosphate cytidylyltransferase 2, ethanolamine (EC:2,7,7,14); K00967 ethanolamine-phosphate cytidylyltransferase [EC:2,7,7,14]	GO:0044763//GO:0044271//GO:0044237//GO:0008152//GO:0009058//GO:1901360//GO:1901566//GO:0034641//GO:0009231//GO:0046483//GO:0044281//GO:0044710//GO:0042364//GO:0044711//GO:0071704//GO:0009987//GO:0044249//GO:0044283//GO:0042726//GO:1901564//GO:0042727//GO:0006766//GO:1901362//GO:0006807//GO:0006767//GO:0009110//GO:0055114//GO:0008150//GO:0044699//GO:1901576//GO:0006771//GO:0018130	single-organism cellular process//cellular nitrogen compound biosynthetic process//cellular metabolic process//metabolic process//biosynthetic process//organic cyclic compound metabolic process//organonitrogen compound biosynthetic process//cellular nitrogen compound metabolic process//riboflavin biosynthetic process//heterocycle metabolic process//small molecule metabolic process//single-organis…	--	--	GO:0016779//GO:0016740//GO:0003919//GO:0070566//GO:0003824//GO:0009055//GO:0016772//GO:0003674	nucleotidyltransferase activity//transferase activity//FMN adenylyltransferase activity//adenylyltransferase activity//catalytic activity//electron carrier activity//transferase activity, transferring phosphorus-containing groups//molecular_function
ENSG00000169696	96.2051	48.3019	0.99403	4.3331e-05	0.0012302	ASPSCR1	chr17	+	81976807	82017406	4847	protein_coding	alveolar soft part sarcoma chromosome region, candidate 1 [Source:HGNC Symbol;Acc:13825]	ASPSCR1, ASPCR1, ASPL, ASPS, RCC17, TUG, UBXD9, UBXN9; alveolar soft part sarcoma chromosome region, candidate 1; K15627 tether containing UBX domain for GLUT4	--	--	--	--	GO:0005515//GO:0003674//GO:0005488	protein binding//molecular_function//binding
ENSG00000176014	67.8543	29.5818	1.1977	6.8004e-05	0.0018177	TUBB6	chr18	+	12307669	12344320	1553	protein_coding	tubulin, beta 6 class V [Source:HGNC Symbol;Acc:20776]	TUBB6, HsT1601, TUBB-5; tubulin, beta 6 class V; K07375 tubulin beta	--	--	--	--	--	--
ENSG00000101752	95.0804	45.0927	1.0763	1.467e-05	0.00047559	MIB1	chr18	+	21704957	21870957	6432	protein_coding	mindbomb E3 ubiquitin protein ligase 1 [Source:HGNC Symbol;Acc:21086]	MIB1, DIP-1, DIP1, LVNC7, MIB, ZZANK2, ZZZ6; mindbomb E3 ubiquitin protein ligase 1; K10645 E3 ubiquitin-protein ligase mind-bomb [EC:6,3,2,19]	GO:0044260//GO:0043170//GO:0006464//GO:0070647//GO:0044267//GO:0036211//GO:0008150//GO:0071704//GO:0044238//GO:0009987//GO:0043412//GO:0019538//GO:0016567//GO:0044237//GO:0032446//GO:0008152	cellular macromolecule metabolic process//macromolecule metabolic process//cellular protein modification process//protein modification by small protein conjugation or removal//cellular protein metabolic process//protein modification process//biological_process//organic substance metabolic process//primary metabolic process//cellular process//macromolecule modification//protein metabolic process//…	--	--	GO:0019787//GO:0005488//GO:0043167//GO:0046914//GO:0003674//GO:0004842//GO:0008270//GO:0016740//GO:0003824//GO:0043169//GO:0046872//GO:0005515	ubiquitin-like protein transferase activity//binding//ion binding//transition metal ion binding//molecular_function//ubiquitin-protein transferase activity//zinc ion binding//transferase activity//catalytic activity//cation binding//metal ion binding//protein binding
ENSG00000053747	79.3352	34.4778	1.2023	1.562e-05	0.00050103	LAMA3	chr18	+	23689443	23955066	630	protein_coding	laminin, alpha 3 [Source:HGNC Symbol;Acc:6483]	LAMA3, BM600, E170, LAMNA, LOCS; laminin, alpha 3; K06240 laminin, alpha 3/5	GO:0090304//GO:0009059//GO:0022610//GO:0018130//GO:0044699//GO:1901576//GO:0045995//GO:0060255//GO:0050794//GO:0016477//GO:0097659//GO:0019222//GO:0040011//GO:0050789//GO:0008150//GO:2000112//GO:0040012//GO:0031323//GO:0010556//GO:0032879//GO:0010468//GO:0044260//GO:0048870//GO:0051270//GO:0007275//GO:2000026//GO:2001141//GO:0080090//GO:1903506//GO:0046483//GO:0006357//GO:0006302//GO:0043170//GO:…	nucleic acid metabolic process//macromolecule biosynthetic process//biological adhesion//heterocycle biosynthetic process//single-organism process//organic substance biosynthetic process//regulation of embryonic development//regulation of macromolecule metabolic process//regulation of cellular process//cell migration//nucleic acid-templated transcription//regulation of metabolic process//locomoti…	GO:0005578//GO:0005654//GO:0044420//GO:0043233//GO:0043229//GO:0044428//GO:0043234//GO:0032991//GO:0044446//GO:0043256//GO:0005622//GO:0043231//GO:0005575//GO:0031981//GO:0005634//GO:0016592//GO:0044451//GO:0005576//GO:0044464//GO:0005623//GO:0043227//GO:0044422//GO:0031012//GO:0031974//GO:0044424//GO:0005606//GO:0005605//GO:0044421//GO:0043226//GO:0070013//GO:0005604	proteinaceous extracellular matrix//nucleoplasm//extracellular matrix component//organelle lumen//intracellular organelle//nuclear part//protein complex//macromolecular complex//intracellular organelle part//laminin complex//intracellular//intracellular membrane-bounded organelle//cellular_component//nuclear lumen//nucleus//mediator complex//nucleoplasm part//extracellular region//cell part//cell…	GO:0005488//GO:0000989//GO:0003674//GO:0000988//GO:0005515//GO:0005102//GO:0001076//GO:0003712//GO:0001104	binding//transcription factor activity, transcription factor binding//molecular_function//transcription factor activity, protein binding//protein binding//receptor binding//transcription factor activity, RNA polymerase II transcription factor binding//transcription cofactor activity//RNA polymerase II transcription cofactor activity
ENSG00000141429	62.0905	124.704	-1.0061	5.3505e-06	0.00019225	GALNT1	chr18	+	35581117	35711834	2211	protein_coding	UDP-N-acetyl-alpha-D-galactosamine:polypeptide N-acetylgalactosaminyltransferase 1 (GalNAc-T1) [Source:HGNC Symbol;Acc:4123]	GALNT1, GALNAC-T1; polypeptide N-acetylgalactosaminyltransferase 1 (EC:2,4,1,41); K00710 polypeptide N-acetylgalactosaminyltransferase [EC:2,4,1,41]	--	--	--	--	--	--
ENSG00000134759	23.6647	50.0299	-1.0801	0.0022266	0.033512	ELP2	chr18	+	36129444	36180556	6072	protein_coding	elongator acetyltransferase complex subunit 2 [Source:HGNC Symbol;Acc:18248]	--	--	--	--	--	GO:0003674//GO:0005488//GO:0005515	molecular_function//binding//protein binding
ENSG00000091164	32.5682	63.6071	-0.96572	0.0016937	0.026826	TXNL1	chr18	-	56597208	56651600	5849	protein_coding	thioredoxin-like 1 [Source:HGNC Symbol;Acc:12436]	--	GO:0050789//GO:0019725//GO:0009236//GO:0050794//GO:0033013//GO:0042592//GO:0044281//GO:0046483//GO:0009235//GO:1901360//GO:0009058//GO:0008152//GO:0034641//GO:1901566//GO:0044271//GO:0044763//GO:0065008//GO:0044237//GO:0008150//GO:0033014//GO:0044699//GO:1901576//GO:0018130//GO:0009110//GO:0019438//GO:0006725//GO:0044249//GO:0009987//GO:0006807//GO:0006767//GO:1901362//GO:1901564//GO:0045454//GO:…	regulation of biological process//cellular homeostasis//cobalamin biosynthetic process//regulation of cellular process//tetrapyrrole metabolic process//homeostatic process//small molecule metabolic process//heterocycle metabolic process//cobalamin metabolic process//organic cyclic compound metabolic process//biosynthetic process//metabolic process//cellular nitrogen compound metabolic process//or…	--	--	GO:0003824//GO:0008939//GO:0016740//GO:0003674//GO:0016757//GO:0016763	catalytic activity//nicotinate-nucleotide-dimethylbenzimidazole phosphoribosyltransferase activity//transferase activity//molecular_function//transferase activity, transferring glycosyl groups//transferase activity, transferring pentosyl groups
ENSG00000166347	29.1942	84.9603	-1.5411	1.3341e-07	6.5666e-06	CYB5A	chr18	-	74250847	74292016	5204	protein_coding	cytochrome b5 type A (microsomal) [Source:HGNC Symbol;Acc:2570]	CYB5A, CYB5, MCB5; cytochrome b5 type A (microsomal)	--	--	--	--	GO:1901363//GO:0003674//GO:0005488//GO:0097159//GO:0020037//GO:0046906	heterocyclic compound binding//molecular_function//binding//organic cyclic compound binding//heme binding//tetrapyrrole binding
ENSG00000141759	33.6929	65.4174	-0.95723	0.0015788	0.025474	TXNL4A	chr18	-	79970811	80033949	3046	protein_coding	thioredoxin-like 4A [Source:HGNC Symbol;Acc:30551]	--	GO:0007067//GO:0044763//GO:1902589//GO:0071840//GO:0048285//GO:0044699//GO:0022402//GO:1903047//GO:0008150//GO:0006996//GO:0000280//GO:0007049//GO:0000278//GO:0016043//GO:0009987	mitotic nuclear division//single-organism cellular process//single-organism organelle organization//cellular component organization or biogenesis//organelle fission//single-organism process//cell cycle process//mitotic cell cycle process//biological_process//organelle organization//nuclear division//cell cycle//mitotic cell cycle//cellular component organization//cellular process	GO:0005622//GO:0043231//GO:0044446//GO:0043229//GO:0030529//GO:0044464//GO:0005634//GO:0005681//GO:0044422//GO:0032991//GO:0005575//GO:0044428//GO:0044424//GO:0043226//GO:0005623//GO:0043227	intracellular//intracellular membrane-bounded organelle//intracellular organelle part//intracellular organelle//ribonucleoprotein complex//cell part//nucleus//spliceosomal complex//organelle part//macromolecular complex//cellular_component//nuclear part//intracellular part//organelle//cell//membrane-bounded organelle	--	--
ENSG00000186111	56.6546	28.471	0.9927	0.0017221	0.027169	PIP5K1C	chr19	-	3630183	3700479	2987	protein_coding	phosphatidylinositol-4-phosphate 5-kinase, type I, gamma [Source:HGNC Symbol;Acc:8996]	--	GO:0008152//GO:0044237//GO:0044763//GO:0006644//GO:0006793//GO:0019637//GO:0006629//GO:0009987//GO:0044238//GO:0006796//GO:0071704//GO:0044255//GO:0044710//GO:0044699//GO:0046486//GO:0006650//GO:0008150//GO:0046488	metabolic process//cellular metabolic process//single-organism cellular process//phospholipid metabolic process//phosphorus metabolic process//organophosphate metabolic process//lipid metabolic process//cellular process//primary metabolic process//phosphate-containing compound metabolic process//organic substance metabolic process//cellular lipid metabolic process//single-organism metabolic proce…	--	--	GO:0016773//GO:0003824//GO:0016740//GO:0016307//GO:0016772//GO:0003674//GO:0016301	phosphotransferase activity, alcohol group as acceptor//catalytic activity//transferase activity//phosphatidylinositol phosphate kinase activity//transferase activity, transferring phosphorus-containing groups//molecular_function//kinase activity
ENSG00000167657	63.7774	33.655	0.92223	0.0017401	0.027363	DAPK3	chr19	-	3958453	3971123	1185	protein_coding	death-associated protein kinase 3 [Source:HGNC Symbol;Acc:2676]	--	GO:0005976//GO:0006468//GO:0006629//GO:0008610//GO:0044264//GO:0044238//GO:0044249//GO:0009987//GO:0034645//GO:1903509//GO:0071704//GO:0044711//GO:0006796//GO:0016051//GO:0044255//GO:0044710//GO:0009059//GO:1901576//GO:0044699//GO:0006464//GO:0044723//GO:0044267//GO:0008150//GO:0036211//GO:0016310//GO:0044260//GO:0008653//GO:0043170//GO:0005975//GO:0008152//GO:0000271//GO:0009058//GO:0044237//GO:…	polysaccharide metabolic process//protein phosphorylation//lipid metabolic process//lipid biosynthetic process//cellular polysaccharide metabolic process//primary metabolic process//cellular biosynthetic process//cellular process//cellular macromolecule biosynthetic process//liposaccharide metabolic process//organic substance metabolic process//single-organism biosynthetic process//phosphate-cont…	GO:0016020//GO:0005575	membrane//cellular_component	GO:0000166//GO:0032555//GO:0032559//GO:0030554//GO:0036094//GO:0097159//GO:0005524//GO:0043167//GO:1901265//GO:0005488//GO:0016772//GO:0003674//GO:0017076//GO:1901363//GO:0016301//GO:0097367//GO:0016773//GO:0004672//GO:0032550//GO:0001882//GO:0043168//GO:0003824//GO:0032549//GO:0016740//GO:0001883//GO:0035639//GO:0032553	nucleotide binding//purine ribonucleotide binding//adenyl ribonucleotide binding//adenyl nucleotide binding//small molecule binding//organic cyclic compound binding//ATP binding//ion binding//nucleoside phosphate binding//binding//transferase activity, transferring phosphorus-containing groups//molecular_function//purine nucleotide binding//heterocyclic compound binding//kinase activity//carbohyd…
ENSG00000105426	225.588	109.605	1.0414	7.9519e-11	6.55e-09	PTPRS	chr19	-	5158495	5340803	1335	protein_coding	protein tyrosine phosphatase, receptor type, S [Source:HGNC Symbol;Acc:9681]	PTPRS, PTPSIGMA; protein tyrosine phosphatase, receptor type, S (EC:3,1,3,48); K06778 receptor-type tyrosine-protein phosphatase S [EC:3,1,3,48]	GO:0010467//GO:0044237//GO:0044271//GO:0034641//GO:1901566//GO:0009058//GO:0008152//GO:0006412//GO:0043603//GO:0019538//GO:0043043//GO:0071704//GO:0034645//GO:0043604//GO:0006807//GO:1901564//GO:0009987//GO:0044249//GO:0044238//GO:0006518//GO:0044260//GO:0043170//GO:1901576//GO:0009059//GO:0044267//GO:0008150	gene expression//cellular metabolic process//cellular nitrogen compound biosynthetic process//cellular nitrogen compound metabolic process//organonitrogen compound biosynthetic process//biosynthetic process//metabolic process//translation//cellular amide metabolic process//protein metabolic process//peptide biosynthetic process//organic substance metabolic process//cellular macromolecule biosynth…	GO:0030529//GO:0044464//GO:0005840//GO:0005622//GO:0043229//GO:0044444//GO:0044424//GO:0043226//GO:0005623//GO:0005737//GO:0032991//GO:0005575//GO:0043232//GO:0043228	ribonucleoprotein complex//cell part//ribosome//intracellular//intracellular organelle//cytoplasmic part//intracellular part//organelle//cell//cytoplasm//macromolecular complex//cellular_component//intracellular non-membrane-bounded organelle//non-membrane-bounded organelle	GO:0005198//GO:0003735//GO:0003674	structural molecule activity//structural constituent of ribosome//molecular_function
ENSG00000130255	112.325	229.989	-1.0339	2.5619e-10	1.9388e-08	RPL36	chr19	+	5674947	5691876	885	protein_coding	ribosomal protein L36 [Source:HGNC Symbol;Acc:13631]	RPL36, L36; ribosomal protein L36; K02920 large subunit ribosomal protein L36e	GO:0044260//GO:0006518//GO:0043170//GO:0009059//GO:1901576//GO:0044267//GO:0008150//GO:0034645//GO:0071704//GO:0043604//GO:1901564//GO:0006807//GO:0044249//GO:0009987//GO:0044238//GO:0006412//GO:0019538//GO:0043603//GO:0043043//GO:0010467//GO:0044237//GO:0044271//GO:1901566//GO:0034641//GO:0008152//GO:0009058	cellular macromolecule metabolic process//peptide metabolic process//macromolecule metabolic process//macromolecule biosynthetic process//organic substance biosynthetic process//cellular protein metabolic process//biological_process//cellular macromolecule biosynthetic process//organic substance metabolic process//amide biosynthetic process//organonitrogen compound metabolic process//nitrogen com…	GO:0032991//GO:0005575//GO:0043228//GO:0043232//GO:0044424//GO:0043226//GO:0005623//GO:0005737//GO:0005622//GO:0043229//GO:0044444//GO:0030529//GO:0044464//GO:0005840	macromolecular complex//cellular_component//non-membrane-bounded organelle//intracellular non-membrane-bounded organelle//intracellular part//organelle//cell//cytoplasm//intracellular//intracellular organelle//cytoplasmic part//ribonucleoprotein complex//cell part//ribosome	GO:0003674//GO:0003735//GO:0005198	molecular_function//structural constituent of ribosome//structural molecule activity
ENSG00000125730	57.0764	234.68	-2.0397	1.4134e-26	4.2257e-24	C3	chr19	-	6677704	6730562	1219	protein_coding	complement component 3 [Source:HGNC Symbol;Acc:1318]	C3, AHUS5, ARMD9, ASP, C3a, C3b, CPAMD1, HEL-S-62p; complement component 3 (EC:3,4,21,43); K03990 complement component 3	--	--	GO:0005576//GO:0005575//GO:0005615//GO:0044421	extracellular region//cellular_component//extracellular space//extracellular region part	--	--
ENSG00000142453	79.0072	41.4722	0.92984	0.00044999	0.0090736	CARM1	chr19	+	10871513	10923070	1456	protein_coding	coactivator-associated arginine methyltransferase 1 [Source:HGNC Symbol;Acc:23393]	--	--	--	--	--	--	--
ENSG00000011451	56.2329	29.1293	0.94894	0.0026122	0.038155	WIZ	chr19	-	15419980	15449951	3256	protein_coding	widely interspaced zinc finger motifs [Source:HGNC Symbol;Acc:30917]	--	--	--	--	--	GO:0005488//GO:0043167//GO:0003674//GO:0046872//GO:0043169	binding//ion binding//molecular_function//metal ion binding//cation binding
Novel00247	83.8338	159.47	-0.92768	1.5613e-06	6.3228e-05	--	chr19	+	15907448	15910349	2308	--	--	ZNF429; zinc finger protein 429; K09228 KRAB domain-containing zinc finger protein	--	--	--	--	--	--
ENSG00000099331	188.099	85.8655	1.1313	2.2683e-10	1.7494e-08	MYO9B	chr19	+	17075781	17214537	1634	protein_coding	myosin IXB [Source:HGNC Symbol;Acc:7609]	MYO9B, CELIAC4, MYR5; myosin IXB; K10360 myosin IX	GO:0008152//GO:0044237//GO:1901575//GO:0044763//GO:0044712//GO:0006644//GO:0006793//GO:0019637//GO:0006629//GO:0009987//GO:0044238//GO:0009056//GO:0044248//GO:0006796//GO:0071704//GO:0044255//GO:0044710//GO:0016042//GO:0046434//GO:0044699//GO:0008150//GO:0009395//GO:0044242	metabolic process//cellular metabolic process//organic substance catabolic process//single-organism cellular process//single-organism catabolic process//phospholipid metabolic process//phosphorus metabolic process//organophosphate metabolic process//lipid metabolic process//cellular process//primary metabolic process//catabolic process//cellular catabolic process//phosphate-containing compound me…	--	--	GO:0003824//GO:0016298//GO:0003674//GO:0016788//GO:0004620//GO:0016787	catalytic activity//lipase activity//molecular_function//hydrolase activity, acting on ester bonds//phospholipase activity//hydrolase activity
ENSG00000074855	56.8889	27.3601	1.0561	0.00096114	0.016916	ANO8	chr19	-	17323223	17334829	1380	protein_coding	anoctamin 8 [Source:HGNC Symbol;Acc:29329]	ANO8, KIAA1623, TMEM16H; anoctamin 8	--	--	--	--	--	--
ENSG00000179913	48.0322	116.023	-1.2723	1.0434e-07	5.2533e-06	B3GNT3	chr19	+	17794828	17813082	1512	protein_coding	UDP-GlcNAc:betaGal beta-1,3-N-acetylglucosaminyltransferase 3 [Source:HGNC Symbol;Acc:13528]	B3GNT3, B3GAL-T8, B3GN-T3, B3GNT-3, HP10328, TMEM3, beta3Gn-T3; UDP-GlcNAc:betaGal beta-1,3-N-acetylglucosaminyltransferase 3 (EC:2,4,1,146); K07970 beta-1,3-N-acetylglucosaminyltransferase 3 [EC:2,4,1,-]	GO:0044260//GO:0043170//GO:0005975//GO:0044699//GO:1901576//GO:0006464//GO:0006486//GO:0009059//GO:0044267//GO:0070085//GO:0008150//GO:0036211//GO:0044723//GO:0071704//GO:0034645//GO:0044710//GO:0043413//GO:0044238//GO:0044249//GO:0009987//GO:0009101//GO:1901135//GO:1901137//GO:0043412//GO:0019538//GO:0044237//GO:0044763//GO:0009100//GO:0009058//GO:0008152	cellular macromolecule metabolic process//macromolecule metabolic process//carbohydrate metabolic process//single-organism process//organic substance biosynthetic process//cellular protein modification process//protein glycosylation//macromolecule biosynthetic process//cellular protein metabolic process//glycosylation//biological_process//protein modification process//single-organism carbohydrate…	GO:0005575//GO:0016020	cellular_component//membrane	GO:0016758//GO:0008378//GO:0016757//GO:0003674//GO:0016740//GO:0003824	transferase activity, transferring hexosyl groups//galactosyltransferase activity//transferase activity, transferring glycosyl groups//molecular_function//transferase activity//catalytic activity
ENSG00000130522	445.692	87.6758	2.3458	1.3757e-59	1.1899e-56	JUND	chr19	-	18279760	18281622	1863	protein_coding	jun D proto-oncogene [Source:HGNC Symbol;Acc:6206]	JUND, AP-1; jun D proto-oncogene; K04449 transcription factor jun-D	GO:0044699//GO:1901576//GO:0043039//GO:0018130//GO:0000917//GO:0009059//GO:0022402//GO:0061640//GO:0008150//GO:1903047//GO:0019222//GO:0044267//GO:0006418//GO:2001141//GO:0032505//GO:0044260//GO:0006518//GO:0010556//GO:0031323//GO:2000112//GO:0051301//GO:0043170//GO:0006807//GO:0000278//GO:1901362//GO:0031326//GO:0043093//GO:1901564//GO:0006355//GO:0006139//GO:0016043//GO:0019438//GO:0006725//GO:…	single-organism process//organic substance biosynthetic process//tRNA aminoacylation//heterocycle biosynthetic process//barrier septum assembly//macromolecule biosynthetic process//cell cycle process//cytoskeleton-dependent cytokinesis//biological_process//mitotic cell cycle process//regulation of metabolic process//cellular protein metabolic process//tRNA aminoacylation for protein translation//…	GO:0005575//GO:0005623//GO:0005737//GO:0043227//GO:0044424//GO:0043226//GO:0043229//GO:0043231//GO:0005622//GO:0044464//GO:0005634	cellular_component//cell//cytoplasm//membrane-bounded organelle//intracellular part//organelle//intracellular organelle//intracellular membrane-bounded organelle//intracellular//cell part//nucleus	GO:0005488//GO:1901265//GO:0043167//GO:0004812//GO:0003700//GO:0003674//GO:0003676//GO:0016876//GO:1901363//GO:0017076//GO:0032555//GO:0000166//GO:0030554//GO:0032559//GO:0001071//GO:0016875//GO:0005524//GO:0097159//GO:0036094//GO:0003824//GO:0003677//GO:0016874//GO:0032549//GO:0035639//GO:0001883//GO:0032553//GO:0043565//GO:0004828//GO:0097367//GO:0001882//GO:0032550//GO:0043168	binding//nucleoside phosphate binding//ion binding//aminoacyl-tRNA ligase activity//transcription factor activity, sequence-specific DNA binding//molecular_function//nucleic acid binding//ligase activity, forming aminoacyl-tRNA and related compounds//heterocyclic compound binding//purine nucleotide binding//purine ribonucleotide binding//nucleotide binding//adenyl nucleotide binding//adenyl ribon…
ENSG00000089356	82.8966	241.88	-1.5449	4.848e-19	8.4464e-17	FXYD3	chr19	+	35115879	35124324	884	protein_coding	FXYD domain containing ion transport regulator 3 [Source:HGNC Symbol;Acc:4027]	FXYD3, MAT8, PLML; FXYD domain containing ion transport regulator 3; K13361 FXYD domain-containing ion transport regulator 3	--	--	--	--	--	--
ENSG00000130402	1819.37	773.818	1.2334	6.1607e-99	1.3563e-95	ACTN4	chr19	+	38647649	38731583	2310	protein_coding	actinin, alpha 4 [Source:HGNC Symbol;Acc:166]	ACTN4, ACTININ-4, FSGS, FSGS1; actinin, alpha 4; K05699 actinin alpha	GO:0009058//GO:1901360//GO:0008152//GO:0034641//GO:0019219//GO:0051171//GO:0006351//GO:0044271//GO:0034654//GO:0010467//GO:0016070//GO:0044237//GO:0097659//GO:0050789//GO:0060255//GO:0050794//GO:0090304//GO:0080090//GO:1903506//GO:0046483//GO:0010468//GO:0044238//GO:0044249//GO:0009987//GO:0006725//GO:0019438//GO:0031326//GO:1901362//GO:0006807//GO:0006139//GO:0006355//GO:0009889//GO:0032774//GO:…	biosynthetic process//organic cyclic compound metabolic process//metabolic process//cellular nitrogen compound metabolic process//regulation of nucleobase-containing compound metabolic process//regulation of nitrogen compound metabolic process//transcription, DNA-templated//cellular nitrogen compound biosynthetic process//nucleobase-containing compound biosynthetic process//gene expression//RNA m…	--	--	GO:0003677//GO:0043169//GO:0046872//GO:0005509//GO:0097159//GO:0003676//GO:0003674//GO:0005488//GO:0043167//GO:1901363	DNA binding//cation binding//metal ion binding//calcium ion binding//organic cyclic compound binding//nucleic acid binding//molecular_function//binding//ion binding//heterocyclic compound binding
ENSG00000128016	155.812	79.3649	0.97323	3.1355e-07	1.4463e-05	ZFP36	chr19	+	39406813	39409412	1670	protein_coding	ZFP36 ring finger protein [Source:HGNC Symbol;Acc:12862]	--	--	--	--	--	--	--
ENSG00000090006	164.622	81.422	1.0157	5.2387e-08	2.8006e-06	LTBP4	chr19	+	40592883	40629818	490	protein_coding	latent transforming growth factor beta binding protein 4 [Source:HGNC Symbol;Acc:6717]	LTBP4, ARCL1C, LTBP-4, LTBP4L, LTBP4S; latent transforming growth factor beta binding protein 4; K08023 latent transforming growth factor beta binding protein	--	--	--	--	GO:0003674//GO:0005488//GO:0043167//GO:0005515//GO:0043169//GO:0046872//GO:0005509	molecular_function//binding//ion binding//protein binding//cation binding//metal ion binding//calcium ion binding
ENSG00000105245	74.1337	36.9876	1.0031	0.00029935	0.0064439	NUMBL	chr19	-	40665905	40690972	2234	protein_coding	numb homolog (Drosophila)-like [Source:HGNC Symbol;Acc:8061]	NUMBL, CAG3A, CTG3a, NBL, NUMB-R, NUMBLIKE, NUMBR, TNRC23; numb homolog (Drosophila)-like; K06057 numb	--	--	--	--	GO:0005488//GO:0003674//GO:0005515	binding//molecular_function//protein binding
ENSG00000167601	216.965	72.6586	1.5783	1.9823e-18	3.357e-16	AXL	chr19	+	41219203	41261766	2214	protein_coding	AXL receptor tyrosine kinase [Source:HGNC Symbol;Acc:905]	AXL, ARK, JTK11, Tyro7, UFO; AXL receptor tyrosine kinase (EC:2,7,10,1); K05115 AXL receptor tyrosine kinase [EC:2,7,10,1]	--	--	--	--	--	--
ENSG00000079432	113.169	53.7739	1.0735	2.3793e-06	9.2042e-05	CIC	chr19	+	42268537	42295797	2804	protein_coding	capicua transcriptional repressor [Source:HGNC Symbol;Acc:14214]	CIC; capicua transcriptional repressor	--	--	--	--	--	--
ENSG00000105429	171.276	88.7043	0.94925	1.482e-07	7.2213e-06	MEGF8	chr19	+	42325609	42378769	3263	protein_coding	multiple EGF-like-domains 8 [Source:HGNC Symbol;Acc:3233]	--	GO:0044703//GO:0000003//GO:0009566//GO:0007339//GO:0019953//GO:0044763//GO:0008037//GO:0051704//GO:0035036//GO:0044699//GO:0008150//GO:0022414//GO:0044702//GO:0007338//GO:0009988//GO:0009987	multi-organism reproductive process//reproduction//fertilization//binding of sperm to zona pellucida//sexual reproduction//single-organism cellular process//cell recognition//multi-organism process//sperm-egg recognition//single-organism process//biological_process//reproductive process//single organism reproductive process//single fertilization//cell-cell recognition//cellular process	GO:0005576//GO:0005575//GO:0016020	extracellular region//cellular_component//membrane	GO:0005509//GO:0003824//GO:0043169//GO:0046872//GO:0005515//GO:0043167//GO:0005488//GO:0003674	calcium ion binding//catalytic activity//cation binding//metal ion binding//protein binding//ion binding//binding//molecular_function
ENSG00000104783	62.9808	120.467	-0.93565	2.6069e-05	0.00078816	KCNN4	chr19	-	43766533	43781257	1175	protein_coding	potassium intermediate/small conductance calcium-activated channel, subfamily N, member 4 [Source:HGNC Symbol;Acc:6293]	KCNN4, IK1, IKCA1, KCA4, KCa3,1, SK4, hIKCa1, hKCa4, hSK4; potassium intermediate/small conductance calcium-activated channel, subfamily N, member 4; K04945 potassium intermediate/small conductance calcium-activated channel subfamily N member 4	GO:1902578//GO:0051179//GO:0006811//GO:0044699//GO:0015672//GO:0008150//GO:0030001//GO:0006812//GO:0051234//GO:0044765//GO:0006810//GO:0006813	single-organism localization//localization//ion transport//single-organism process//monovalent inorganic cation transport//biological_process//metal ion transport//cation transport//establishment of localization//single-organism transport//transport//potassium ion transport	GO:0031224//GO:0005575//GO:0016020//GO:0016021//GO:0044425	intrinsic component of membrane//cellular_component//membrane//integral component of membrane//membrane part	GO:0022838//GO:0046873//GO:0022890//GO:0005267//GO:0005215//GO:0015077//GO:0022891//GO:0005488//GO:0016286//GO:0005261//GO:0003674//GO:0022839//GO:0022836//GO:0022892//GO:0022803//GO:0022857//GO:0015267//GO:0005227//GO:0008324//GO:0005216//GO:0005515//GO:0015269//GO:0015079//GO:0015075//GO:0005516	substrate-specific channel activity//metal ion transmembrane transporter activity//inorganic cation transmembrane transporter activity//potassium channel activity//transporter activity//monovalent inorganic cation transmembrane transporter activity//substrate-specific transmembrane transporter activity//binding//small conductance calcium-activated potassium channel activity//cation channel activi…
ENSG00000104881	163.45	78.6243	1.0558	2.1999e-08	1.2448e-06	PPP1R13L	chr19	-	45379634	45406349	1288	protein_coding	protein phosphatase 1, regulatory subunit 13 like [Source:HGNC Symbol;Acc:18838]	PPP1R13L, IASPP, NKIP1, RAI, RAI4; protein phosphatase 1, regulatory subunit 13 like	--	--	--	--	--	--
ENSG00000125740	299.44	72.0414	2.0554	8.3018e-35	3.5901e-32	FOSB	chr19	+	45467995	45475179	2629	protein_coding	FBJ murine osteosarcoma viral oncogene homolog B [Source:HGNC Symbol;Acc:3797]	FOSB, AP-1, G0S3, GOS3, GOSB; FBJ murine osteosarcoma viral oncogene homolog B; K09029 protein FosB	GO:0098655//GO:0006810//GO:0050789//GO:0097659//GO:0050794//GO:0060255//GO:1902600//GO:0044765//GO:0090304//GO:0034220//GO:0046483//GO:1903506//GO:0080090//GO:0010468//GO:0033036//GO:1901360//GO:0009058//GO:0006818//GO:0008152//GO:0034641//GO:0055085//GO:0015992//GO:0006351//GO:0048518//GO:0051171//GO:0019219//GO:0010508//GO:0044271//GO:0070727//GO:0006812//GO:0098660//GO:0051234//GO:0044763//GO:…	cation transmembrane transport//transport//regulation of biological process//nucleic acid-templated transcription//regulation of cellular process//regulation of macromolecule metabolic process//hydrogen ion transmembrane transport//single-organism transport//nucleic acid metabolic process//ion transmembrane transport//heterocycle metabolic process//regulation of nucleic acid-templated transcripti…	GO:0043234//GO:0030016//GO:0044430//GO:0044444//GO:0043229//GO:0036379//GO:0044425//GO:0015629//GO:0030017//GO:0043231//GO:0005622//GO:0098796//GO:0044446//GO:0005865//GO:0005856//GO:0016021//GO:0044422//GO:0044464//GO:0043292//GO:0005634//GO:0019898//GO:0016020//GO:0033179//GO:0033177//GO:0043232//GO:0043228//GO:0016469//GO:0044449//GO:0005575//GO:0032991//GO:0031224//GO:0005861//GO:0005737//GO:…	protein complex//myofibril//cytoskeletal part//cytoplasmic part//intracellular organelle//myofilament//membrane part//actin cytoskeleton//sarcomere//intracellular membrane-bounded organelle//intracellular//membrane protein complex//intracellular organelle part//striated muscle thin filament//cytoskeleton//integral component of membrane//organelle part//cell part//contractile fiber//nucleus//extri…	GO:0003677//GO:0015078//GO:0008565//GO:0043565//GO:0015075//GO:0005515//GO:0008324//GO:0022857//GO:0022892//GO:0003700//GO:0003674//GO:0003676//GO:0005488//GO:0022891//GO:0015077//GO:0005215//GO:1901363//GO:0008092//GO:0022890//GO:0097159//GO:0001071	DNA binding//hydrogen ion transmembrane transporter activity//protein transporter activity//sequence-specific DNA binding//ion transmembrane transporter activity//protein binding//cation transmembrane transporter activity//transmembrane transporter activity//substrate-specific transporter activity//transcription factor activity, sequence-specific DNA binding//molecular_function//nucleic acid bind…
ENSG00000170604	56.5609	30.0755	0.91121	0.0035022	0.048354	IRF2BP1	chr19	-	45883607	45886170	2564	protein_coding	interferon regulatory factor 2 binding protein 1 [Source:HGNC Symbol;Acc:21728]	--	--	--	--	--	GO:0003674//GO:0005488//GO:0043167//GO:0043169//GO:0046872	molecular_function//binding//ion binding//cation binding//metal ion binding
ENSG00000130749	69.9162	31.3098	1.159	8.1265e-05	0.0021103	ZC3H4	chr19	-	47064187	47113752	3683	protein_coding	zinc finger CCCH-type containing 4 [Source:HGNC Symbol;Acc:17808]	ZC3H4, C19orf7; zinc finger CCCH-type containing 4	GO:0050789//GO:0006810//GO:0097659//GO:0050794//GO:0060255//GO:0044765//GO:0090304//GO:1903506//GO:0080090//GO:0046483//GO:0010468//GO:0009058//GO:1901360//GO:0008152//GO:0055085//GO:0034641//GO:0019219//GO:0006351//GO:0051171//GO:0006812//GO:0051234//GO:0044271//GO:0044763//GO:0034654//GO:0044237//GO:0010467//GO:0016070//GO:0008150//GO:0019222//GO:0030001//GO:1901576//GO:0044699//GO:0018130//GO:…	regulation of biological process//transport//nucleic acid-templated transcription//regulation of cellular process//regulation of macromolecule metabolic process//single-organism transport//nucleic acid metabolic process//regulation of nucleic acid-templated transcription//regulation of primary metabolic process//heterocycle metabolic process//regulation of gene expression//biosynthetic process//o…	GO:0016020//GO:0005575	membrane//cellular_component	GO:0003677//GO:0015075//GO:0008324//GO:0022857//GO:0022892//GO:0003676//GO:0003674//GO:0005488//GO:0022891//GO:0005215//GO:1901363//GO:0022890//GO:0097159//GO:0046873	DNA binding//ion transmembrane transporter activity//cation transmembrane transporter activity//transmembrane transporter activity//substrate-specific transporter activity//nucleic acid binding//molecular_function//binding//substrate-specific transmembrane transporter activity//transporter activity//heterocyclic compound binding//inorganic cation transmembrane transporter activity//organic cyclic…
ENSG00000142235	55.2019	28.7178	0.94277	0.003013	0.042896	LMTK3	chr19	-	48485271	48513189	2525	protein_coding	lemur tyrosine kinase 3 [Source:HGNC Symbol;Acc:19295]	LMTK3, LMR3, PPP1R101, TYKLM3; lemur tyrosine kinase 3 (EC:2,7,11,1); K08899 lemur tyrosine kinase 3 [EC:2,7,10,1]	GO:0006468//GO:0009987//GO:0044238//GO:0006796//GO:0071704//GO:0006464//GO:0036211//GO:0008150//GO:0044267//GO:0044260//GO:0016310//GO:0043170//GO:0008152//GO:0044237//GO:0019538//GO:0006793//GO:0043412	protein phosphorylation//cellular process//primary metabolic process//phosphate-containing compound metabolic process//organic substance metabolic process//cellular protein modification process//protein modification process//biological_process//cellular protein metabolic process//cellular macromolecule metabolic process//phosphorylation//macromolecule metabolic process//metabolic process//cellula…	--	--	GO:0032555//GO:0000166//GO:0030554//GO:0032559//GO:0097159//GO:0036094//GO:0005524//GO:1901265//GO:0043167//GO:0005488//GO:0016772//GO:0003674//GO:1901363//GO:0017076//GO:0016301//GO:0097367//GO:0016773//GO:0004672//GO:0032550//GO:0001882//GO:0043168//GO:0003824//GO:0032549//GO:0001883//GO:0016740//GO:0035639//GO:0032553	purine ribonucleotide binding//nucleotide binding//adenyl nucleotide binding//adenyl ribonucleotide binding//organic cyclic compound binding//small molecule binding//ATP binding//nucleoside phosphate binding//ion binding//binding//transferase activity, transferring phosphorus-containing groups//molecular_function//heterocyclic compound binding//purine nucleotide binding//kinase activity//carbohyd…
ENSG00000087074	304.032	118.286	1.3619	1.3536e-20	2.778e-18	PPP1R15A	chr19	+	48872392	48876057	1725	protein_coding	protein phosphatase 1, regulatory subunit 15A [Source:HGNC Symbol;Acc:14375]	PPP1R15A, GADD34; protein phosphatase 1, regulatory subunit 15A; K14019 protein phosphatase 1 regulatory subunit 15A	GO:0044723//GO:0008150//GO:0046351//GO:1901576//GO:0044699//GO:0005984//GO:0005985//GO:0005975//GO:0005986//GO:0009987//GO:0044249//GO:0044238//GO:0016051//GO:0044710//GO:0044711//GO:0071704//GO:0034637//GO:0009312//GO:0044262//GO:0008152//GO:0009058//GO:0009311//GO:0044763//GO:0044237	single-organism carbohydrate metabolic process//biological_process//disaccharide biosynthetic process//organic substance biosynthetic process//single-organism process//disaccharide metabolic process//sucrose metabolic process//carbohydrate metabolic process//sucrose biosynthetic process//cellular process//cellular biosynthetic process//primary metabolic process//carbohydrate biosynthetic process/…	--	--	GO:0003674//GO:0016788//GO:0016787//GO:0050308//GO:0003824//GO:0042578//GO:0019203//GO:0050307//GO:0016791	molecular_function//hydrolase activity, acting on ester bonds//hydrolase activity//sugar-phosphatase activity//catalytic activity//phosphoric ester hydrolase activity//carbohydrate phosphatase activity//sucrose-phosphate phosphatase activity//phosphatase activity
[truncated: 291 more rows]

## Sheet: PC9GR3vsPC9
GeneId	PC9_GR3	PC9	log2_fold	pval	qval	GeneName	Chr	Strand	Start	End	Length	Function	Gene_Description	KEGG_Info	Biological_process	Biological_Process_Info	Cellular_component	Cellular_component_Info	Molecular_Function	Molecular_Function_Info
[truncated: 549 more rows]

## Sheet: PC9GR4vsPC9
GeneId	PC9_GR4	PC9	log2_fold	pval	qval	GeneName	Chr	Strand	Start	End	Length	Function	Gene_Description	KEGG_Info	Biological_process	Biological_Process_Info	Cellular_component	Cellular_component_Info	Molecular_Function	Molecular_Function_Info
[truncated: 80 more rows]

## Sheet: PC9GR5vsPC9
GeneId	PC9_GR5	PC9	log2_fold	pval	qval	GeneName	Chr	Strand	Start	End	Length	Function	Gene_Description	KEGG_Info	Biological_process	Biological_Process_Info	Cellular_component	Cellular_component_Info	Molecular_Function	Molecular_Function_Info
[truncated: 1,050 more rows]

## Sheet: PC9ERvsPC9
	PC9_ER	PC9	log2_fold	pval	qval	GeneName	Chr	Strand	Start	End	Length	Function	Gene_Description	KEGG_Info	Biological_process	Biological_Process_Info	Cellular_component	Cellular_component_Info	Molecular_Function	Molecular_Function_Info
[truncated: 589 more rows]

[truncated: 1 more sheets: Proteomics]
