# Supplementary material for: BID expression determines the apoptotic fate of cancer cells after abrogation of the spindle assembly checkpoint by AURKB or TTK inhibitors
Source: Mol Cancer. 2023 Jul 13;22:110. doi: 10.1186/s12943-023-01815-w (PMC10339641; doi:10.1186/s12943-023-01815-w)
Supplement: Supplementary file 1 — Additional file 1. [file 12943_2023_1815_MOESM1_ESM.zip › Table S6_rev2.xlsx]

## Sheet: Description of sheets
		mRNA expression of 45 selected genes (Table S4), evaluated by nCounter in EGFR-mut clones
		Data are expressed as normalized counts (see Supplementary Methods)
		SACsens_Vs_res		Comparison of EGFR-mut clones sensitive vs. resistant to SAC abrogation
				The asterisks indicate the genes differentially expressed also in PC9 vs. 11-18 clones
		PC9vs11_18		Comparison of PC9 clones vs. 11-18 clones
		PC9_SACsens_Vs_res		Comparison of PC9 clones sensitive vs. resistant to SAC abrogation

## Sheet: SACsens_Vs_Res
Probe Name	Protein function	Sens_Vs_Res		PC9 GR3	PC9 ER	PC9 GR1 AZD1	PC9 GR1 AZD2	PC9GR1AZD3	PC9 GR1 AZD4				PC9	PC9 GR1	PC9 GR2	PC9 GR4	PC9 GR5	PC9 GR4 AZD1	PC9 GR4 AZD2	11-18 P	11-18 GR1	11-18 GR2	11-18 GR3	11-18 GR4	11-18 GR5	11-18 GR6
	Sensitivity to Barasertib	Student's t		S	S	S	S	S	S	X	SD		R	R	R	R	R	R	R	R	R	R	R	R	R	R	X	SD
AKT	Signal transduction	0.127331		4.35426	4.9209	6.36198	5.09915	5.56495	5.58359	5.31414	0.686398		5.46184	4.22674	3.67717	4.7867	6.39551	4.11241	3.67175	7.97535	8.0281	7.75987	7.98821	8.4662	6.87136	7.54806	6.21209	1.82114
AXL	Signal transduction	0.131157		12.3756	22.3277	7.59261	6.36259	6.39101	3.50763	9.75953	6.80398		5.76726	9.15298	3.72594	13.2333	18.5387	8.81916	0.280725	0.191138	0.669733	0.165717	0.334928	0.149283	0.176509	0.601354	4.41477	5.92101
PTEN	Signal transduction	0.0149764	*	1.58524	2.68366	1.91669	1.33929	1.24237	1.63044	1.73295	0.522603		1.72297	1.46691	1.43487	1.85241	1.99173	1.02831	1.24168	4.71778	6.84798	4.03399	8.1238	4.55037	7.1731	4.33526	3.60866	2.43751
EGFR	Signal transduction	0.830998		20.4283	12.1826	8.89743	6.38447	8.35497	6.58359	10.4719	5.3074		19.1161	15.2597	17.5669	24.0982	27.7186	12.7848	7.94826	2.96451	7.52923	4.32002	2.95979	4.05822	3.12525	6.61436	11.1474	8.34693
MERTK	Signal transduction	0.0269482	*	0.324299	0.0627903	0.0999988	0.0368454	0.103792	0.0845108	0.118706	0.103767		0.0163976	0.079217	0.0683859	0.0645942	0.231828	0.0554398	0.121404	0.237554	1.43098	0.575401	0.711004	0.518209	0.811572	1.37899	0.45007	0.482033
MET	Signal transduction	0.529887		10.4323	7.68662	8.43502	5.71755	6.62139	4.63395	7.25448	2.06443		11.1721	12.1879	12.3379	7.14986	4.93562	9.86193	5.33707	6.54805	9.32234	8.78158	4.31315	7.86688	4.39973	7.46196	7.97686	2.75138
BCL2L11	Apoptosis	0.832686		3.36093	2.9643	2.92642	2.18982	2.7095	2.71258	2.81059	0.38603		2.21277	1.58432	2.65405	1.97848	0.93241	1.76011	4.48177	2.42545	5.69846	2.44771	3.69019	3.32955	4.58927	2.72618	2.89362	1.32256
Bcl-2	Apoptosis	0.933727		0.608795	0.26309	0.191493	0.112005	0.189269	0.12868	0.248889	0.184266		0.134176	0.192383	0.26246	0.204201	0.497261	0.205936	0.606075	0.118349	0.376763	0.229418	0.103398	0.174541	0.0871859	0.189664	0.241558	0.151662
MDM2	Apoptosis	0.131048		0.894497	0.668215	0.734687	0.525856	0.720827	1.18874	0.788804	0.229065		0.633721	0.586341	0.682457	0.638252	0.524609	0.618195	0.794745	0.466471	0.661497	0.561662	0.731471	0.559541	0.683034	0.517042	0.618503	0.0896633
Mcl-1	Apoptosis	0.057974		23.9134	15.8763	23.0378	17.2759	18.3163	18.3264	19.4577	3.25083		18.7108	14.2235	18.8747	20.2255	19.0237	14.8625	16.9407	31.8734	212.44	38.8659	36.6404	74.3578	97.2649	80.8755	49.6557	54.2062
PARP1	Apoptosis	0.00418512	*	11.8114	12.4485	11.0513	8.36906	9.91492	9.29381	10.4815	1.55927		9.71082	9.2718	10.1344	11.4506	14.3899	9.84695	10.811	24.8572	23.0084	30.1951	24.9283	25.25	18.2513	23.2793	17.5275	7.47837
TP53	Apoptosis	0.0100944	*	16.7889	17.1086	17.7493	14.1535	12.6355	11.4139	14.9749	2.62178		12.345	10.6835	18.3163	18.0629	21.4431	12.9346	13.6972	0.714376	0.896814	0.795232	0.712283	0.646032	0.846429	0.726923	8.05863	8.02858
AURKA	Cell cycle (Mitosis)	0.490505		5.94068	9.87973	6.15921	4.91554	5.8107	4.39102	6.18281	1.93294		6.72411	7.29353	4.86849	6.47552	3.64063	6.14019	5.34797	6.03748	2.88171	7.51006	6.37262	5.39691	2.99671	5.92731	5.5438	1.47635
AURKB	Cell cycle (Mitosis)	0.394409		4.19152	4.33245	2.26783	1.77883	2.18996	1.43167	2.69871	1.24849		2.66764	2.68132	2.17335	2.63336	2.75907	1.9427	4.12707	2.39064	0.505011	2.99604	0.88753	1.8217	0.366047	2.5441	2.17826	1.02338
CCNB1	Cell cycle (Mitosis)	0.540973		12.4407	25.3424	16.8706	13.1659	13.937	11.0164	15.4622	5.21719		18.8854	19.0719	11.5626	16.765	17.4882	12.6992	10.9712	23.1049	4.29126	20.8048	8.46534	13.8707	3.56206	11.4811	13.7874	5.916
CDC20	Cell cycle (Mitosis)	0.662585		7.31012	17.843	10.3943	8.47276	9.6438	6.17987	9.97398	4.14615		11.6505	13.3613	8.0314	6.98487	10.4968	5.9041	4.54131	22.6629	3.97123	23.0731	8.69559	14.5826	2.77994	18.1381	11.0624	6.60226
CHEK2	Cell cycle (Mitosis)	0.00206828	*	1.57198	0.85833	0.637423	0.415496	0.492444	0.570373	0.757675	0.426663		1.11052	0.991615	0.960132	0.877699	1.1906	0.730889	1.66766	3.16494	4.05595	4.04148	6.14109	3.30582	4.66334	3.02485	2.56619	1.7273
FOXM1	Cell cycle (Mitosis)	0.729161		9.68615	14.4074	10.6845	7.20361	7.38467	5.07564	9.07365	3.2788		10.1917	12.3223	9.86466	9.61118	16.8439	6.44902	6.80115	10.2814	2.29695	11.6019	4.36688	7.4528	2.14379	8.30238	8.46643	3.99191
CCNA2	Cell cycle (G2/M)	0.733628		17.1783	18.6171	10.8155	8.05986	8.90189	5.16398	11.4561	5.33071		13.561	18.3661	14.6429	16.4477	18.8628	11.1807	11.4743	10.7297	1.8122	10.484	3.37296	5.90361	1.53923	8.98584	10.5259	5.71882
CHEK1	Cell cycle (G2/M)	0.241079		2.1253	2.34756	1.86806	1.53718	1.43603	2.38131	1.94924	0.40401		1.7644	2.26402	1.31146	2.00894	2.00138	1.49621	1.80853	3.99305	2.08046	4.14515	1.57445	2.7509	1.35295	4.18727	2.33851	1.03082
RRM2	Cell cycle (S-phase)	0.451956		8.30947	15.7201	12.6924	9.8104	10.2829	9.47048	11.0476	2.70694		14.3131	18.9588	7.75373	15.5906	7.41541	13.767	8.44132	21.1365	4.49128	27.9231	3.05956	14.0177	3.35618	18.8278	12.7894	7.39811
CDC6	Cell cycle (S-phase)	0.95706		5.07273	8.26262	6.3661	4.31712	4.38431	4.4131	5.46933	1.57381		6.11897	9.37295	5.56118	7.12363	6.40355	5.25575	4.80209	7.22953	2.28401	7.63497	1.39408	5.2645	1.64707	7.16776	5.51857	2.35035
TTK	Cell cycle (SAC)	0.125094		5.25476	8.68246	5.11321	4.41511	3.68179	3.41929	5.09444	1.90594		4.90382	5.01607	4.19172	4.84846	5.78018	3.06251	3.45457	3.64598	1.24038	4.32002	1.87505	2.96215	0.775625	4.22405	3.5929	1.481
BIRC5	Cell cycle (SAC)	0.933909		10.8856	20.1301	12.8597	11.1937	11.1036	9.40423	12.5962	3.85067		11.5547	12.9362	9.7721	10.1696	16.0444	8.97179	8.24846	20.5964	5.33019	24.3246	10.567	17.2041	4.27228	13.7862	12.4127	5.60857
B-CATENIN	EMT	0.0221734	*	15.8329	16.3221	25.3251	19.6467	20.6022	19.784	19.5855	3.42787		15.0133	13.0353	14.19	19.7534	29.6442	17.3133	11.4533	53.0329	151.96	63.2247	45.3106	85.9177	71.3199	68.9571	47.1518	39.5636
E-CADHERIN	EMT	0.0728843		16.6418	9.51421	13.3081	9.71431	11.5644	8.3	11.5071	3.06867		8.56958	7.96686	22.9343	10.6282	0.0122424	11.0217	12.5116	7.68736	2.44402	4.67974	6.89324	4.34754	6.39642	2.51002	7.75734	5.62958
FIBRONECTIN	EMT	0.59665		28.6473	47.8359	11.9901	5.45021	13.113	8.16749	19.2007	16.1807		8.86119	10.1064	55.5079	7.5213	77.8292	11.7799	2.15652	1.41695	9.25998	2.6563	3.53414	3.22392	5.54786	1.11529	14.3226	22.8657
N-CADHERIN	EMT	0.313381		3.58033	4.79868	2.88191	2.24215	2.39898	1.8292	2.95521	1.08446		1.16576	1.86158	3.19846	1.77203	14.4743	1.91703	0.907947	0.0012535	0	0	0	0	0	0	1.80703	3.78748
SLUG (SNAI2)	EMT	0.777793		0.325505	0.653504	0.582197	0.425961	0.533179	0.106595	0.437824	0.199461		0.359987	0.666971	1.66776	1.30329	2.05769	0.901356	-0.00437626	0.0160223	0	-0.00165442	0	-0.00073699	0	-0.00317589	0.497366	0.714573
SNAIL (SNAI1)	EMT	0.0860108		0.795646	0.970362	0.307715	0.660001	0.515817	0.680796	0.655056	0.227993		0.85872	0.494393	0.471463	0.674635	1.60082	0.364278	1.64586	0.859954	0.90152	0.750267	1.63073	0.784571	1.55557	0.546641	0.938529	0.46742
VIMENTIN	EMT	0.329233		0.0217208	0.74743	0.541808	0.605772	0.639357	0.526204	0.513715	0.253727		0.0830036	0.0749732	0.323171	0.219431	124.944	0.708065	0.404827	0.195358	0.908579	0.517946	1.50537	0.249551	0.278903	2.82304	9.51684	33.2303
CCND1	Rb pathway	0.929225		5.88764	5.13817	11.4362	9.49359	7.47215	9.82384	8.2086	2.45089		8.71985	9.45499	6.61516	13.3653	6.22659	12.18	4.4105	10.6548	10.2695	7.26026	0.93358	9.66253	1.83334	11.5421	8.08061	3.74955
CCND2	Rb pathway	0.205815		0	0.0277097	0	0	0	0.0403416	0.0113419	0.0180191		0	0	0	0	0	0	-0.000183597	0	0	0	0.0100183	0	-0.00104756	0	0.000627655	0.00271722
CCND3	Rb pathway	0.0582427		6.57839	7.17399	9.09279	8.2625	5.81671	8.16749	7.51531	1.21257		8.79539	7.8247	4.4674	8.84715	8.78038	5.22794	6.11942	13.9757	7.1539	13.2581	20.8707	13.2837	23.8274	8.76699	10.7999	5.71555
CCNE1	Rb pathway	0.131535		0.356847	0.371727	0.533565	0.397419	0.404964	0.570373	0.439149	0.089848		0.68327	0.809843	0.429663	0.653482	0.388675	0.607496	0.50629	0.449592	0.284989	0.684068	0.521687	0.465396	0.26801	0.645303	0.528412	0.159334
CCNE2	Rb pathway	0.782026		0.622056	1.42641	1.82849	1.19563	1.18294	1.43167	1.2812	0.398675		1.42	1.87006	1.04174	1.48351	0.93241	1.32289	0.805646	2.70711	0.647377	2.17917	0.479474	1.3747	0.663427	1.94675	1.34816	0.648576
CDK2	Rb pathway	0.293122		3.52608	4.6991	3.09128	2.43528	2.47911	2.91134	3.19037	0.842935		3.30446	3.08094	3.75381	3.29671	2.36897	2.8307	4.05747	5.57964	2.86642	5.88881	3.26679	4.24268	2.05882	5.19632	3.69947	1.16994
CDK4	Rb pathway	0.690101		11.3136	12.4101	13.1053	7.24072	9.22309	9.13921	10.4053	2.24274		10.0406	10.4763	11.4989	11.1485	17.0144	8.61303	9.7662	12.2446	11.7167	11.9791	7.07488	9.76356	7.83539	12.97	10.8673	2.45678
CDK6	Rb pathway	0.00119687	*	2.58	3.91601	4.26668	2.9985	3.9015	3.81681	3.57992	0.645294		2.58479	3.80307	3.2731	2.77466	2.49525	2.79218	2.34519	1.32939	1.19802	1.42974	1.01928	1.06012	0.899805	2.45441	2.10422	0.933729
CDKN1A (p21)	Rb pathway	0.1745		0.820962	0.650109	1.88784	1.84067	2.49914	2.31506	1.66896	0.766968		2.04626	2.77397	0.898426	4.72408	0.970215	3.04967	0.172554	1.49396	4.06418	1.93311	1.68957	2.27865	2.53812	4.11103	2.33884	1.31767
CDKN2A (p14 ARF)	Rb pathway	0.161685		8.08525	5.80471	10.0316	8.62878	10.2909	15.4333	9.71243	3.23288		4.82503	5.30515	6.00905	5.06083	4.25113	7.35842	10.6693	20.6122	29.8538	21.4606	14.4109	21.534	10.8626	34.9124	14.0804	10.0327
CDKN2A (p16INK4a)	Rb pathway	0.0123123	*	1.14283	0.725929	1.02401	0.834104	1.024	1.56418	1.05251	0.291872		1.0098	0.865011	0.817811	1.04607	0.674216	1.18095	1.16034	0.217511	0.192039	0.210682	0.14689	0.200565	0.218991	0.200427	0.581522	0.417943
E2F	Rb pathway	0.30998		1.95171	3.53012	2.95445	2.12513	2.24138	3.06594	2.64479	0.627727		2.29968	2.45782	2.35846	2.46922	1.73514	2.31074	3.07891	3.10165	0.943877	3.81166	1.14848	2.53276	1.32137	2.52616	2.29257	0.791198
RB1	Rb pathway	0.00213425	*	1.54667	2.53428	2.33295	1.41445	1.4407	1.05623	1.72088	0.579785		2.10474	2.20107	2.64211	2.82966	3.42748	1.82002	1.22994	3.17338	4.16654	3.47817	4.07523	3.10146	3.32459	3.98457	2.9685	0.883691
ARHGAP35	Senescence	0.0200427	*	12.3864	10.7454	20.4669	13.7862	13.4802	11.1268	13.6653	3.54727		10.4159	17.2645	12.4444	10.6045	9.53727	8.13943	8.1101	7.19999	5.78082	6.19233	8.31824	6.99662	8.59246	4.88508	8.89154	3.15576

## Sheet: PC9vs11_18
Probe Name	Protein function	PC9 vs.11_18		PC9	PC9 GR1	PC9 GR2	PC9 GR3	PC9 GR4	PC9 GR5	PC9 ER	PC9 GR1 AZD1	PC9 GR1 AZD2	PC9GR1AZD3	PC9 GR1 AZD4	PC9 GR4 AZD1	PC9 GR4 AZD2				11-18 P	11-18 GR1	11-18 GR2	11-18 GR3	11-18 GR4	11-18 GR5	11-18 GR6
	Sensitivity to Barasertib	Student's t		R	R	R	S	R	R	S	S	S	S	S	R	R	X	SD		R	R	R	R	R	R	R	X	SD
AKT	Signal transduction	3.93878e-08		5.46184	4.22674	3.67717	4.35426	4.7867	6.39551	4.9209	6.36198	5.09915	5.56495	5.58359	4.11241	3.67175	4.93977	0.913179		7.97535	8.0281	7.75987	7.98821	8.4662	6.87136	7.54806	7.80531	0.49821
AXL	Signal transduction	0.000256486		5.76726	9.15298	3.72594	12.3756	13.2333	18.5387	22.3277	7.59261	6.36259	6.39101	3.50763	8.81916	0.280725	9.08271	6.17858		0.191138	0.669733	0.165717	0.334928	0.149283	0.176509	0.601354	0.326951	0.220416
PTEN	Signal transduction	0.00051663		1.72297	1.46691	1.43487	1.58524	1.85241	1.99173	2.68366	1.91669	1.33929	1.24237	1.63044	1.02831	1.24168	1.62589	0.427726		4.71778	6.84798	4.03399	8.1238	4.55037	7.1731	4.33526	5.68318	1.64748
EGFR	Signal transduction	0.000232127		19.1161	15.2597	17.5669	20.4283	24.0982	27.7186	12.1826	8.89743	6.38447	8.35497	6.58359	12.7848	7.94826	14.4095	6.96482		2.96451	7.52923	4.32002	2.95979	4.05822	3.12525	6.61436	4.5102	1.84813
MERTK	Signal transduction	0.00549902		0.0163976	0.079217	0.0683859	0.324299	0.0645942	0.231828	0.0627903	0.0999988	0.0368454	0.103792	0.0845108	0.0554398	0.121404	0.103808	0.0842841		0.237554	1.43098	0.575401	0.711004	0.518209	0.811572	1.37899	0.809102	0.444792
MET	Signal transduction	0.265393		11.1721	12.1879	12.3379	10.4323	7.14986	4.93562	7.68662	8.43502	5.71755	6.62139	4.63395	9.86193	5.33707	8.19302	2.75755		6.54805	9.32234	8.78158	4.31315	7.86688	4.39973	7.46196	6.95624	1.98761
BCL2L11	Apoptosis	0.0712667		2.21277	1.58432	2.65405	3.36093	1.97848	0.93241	2.9643	2.92642	2.18982	2.7095	2.71258	1.76011	4.48177	2.4975	0.888477		2.42545	5.69846	2.44771	3.69019	3.32955	4.58927	2.72618	3.55812	1.21943
Bcl-2	Apoptosis	0.144689		0.134176	0.192383	0.26246	0.608795	0.204201	0.497261	0.26309	0.191493	0.112005	0.189269	0.12868	0.205936	0.606075	0.276602	0.17546		0.118349	0.376763	0.229418	0.103398	0.174541	0.0871859	0.189664	0.18276	0.0995915
MDM2	Apoptosis	0.0854935		0.633721	0.586341	0.682457	0.894497	0.638252	0.524609	0.668215	0.734687	0.525856	0.720827	1.18874	0.618195	0.794745	0.70855	0.17715		0.466471	0.661497	0.561662	0.731471	0.559541	0.683034	0.517042	0.597245	0.0963732
Mcl-1	Apoptosis	0.0373273		18.7108	14.2235	18.8747	23.9134	20.2255	19.0237	15.8763	23.0378	17.2759	18.3163	18.3264	14.8625	16.9407	18.4313	2.82354		31.8734	212.44	38.8659	36.6404	74.3578	97.2649	80.8755	81.7597	62.8988
PARP1	Apoptosis	2.02597e-05		9.71082	9.2718	10.1344	11.8114	11.4506	14.3899	12.4485	11.0513	8.36906	9.91492	9.29381	9.84695	10.811	10.6542	1.59876		24.8572	23.0084	30.1951	24.9283	25.25	18.2513	23.2793	24.2528	3.55062
TP53	Apoptosis	1.8725e-09		12.345	10.6835	18.3163	16.7889	18.0629	21.4431	17.1086	17.7493	14.1535	12.6355	11.4139	12.9346	13.6972	15.1794	3.25949		0.714376	0.896814	0.795232	0.712283	0.646032	0.846429	0.726923	0.762584	0.0873916
AURKA	Cell cycle (Mitosis)	0.414264		6.72411	7.29353	4.86849	5.94068	6.47552	3.64063	9.87973	6.15921	4.91554	5.8107	4.39102	6.14019	5.34797	5.96825	1.54338		6.03748	2.88171	7.51006	6.37262	5.39691	2.99671	5.92731	5.30326	1.73853
AURKB	Cell cycle (Mitosis)	0.0480014		2.66764	2.68132	2.17335	4.19152	2.63336	2.75907	4.33245	2.26783	1.77883	2.18996	1.43167	1.9427	4.12707	2.70591	0.943836		2.39064	0.505011	2.99604	0.88753	1.8217	0.366047	2.5441	1.64444	1.05908
CCNB1	Cell cycle (Mitosis)	0.335736		18.8854	19.0719	11.5626	12.4407	16.765	17.4882	25.3424	16.8706	13.1659	13.937	11.0164	12.6992	10.9712	15.4013	4.17939		23.1049	4.29126	20.8048	8.46534	13.8707	3.56206	11.4811	12.2258	7.60892
CDC20	Cell cycle (Mitosis)	0.255965		11.6505	13.3613	8.0314	7.31012	6.98487	10.4968	17.843	10.3943	8.47276	9.6438	6.17987	5.9041	4.54131	9.29341	3.57393		22.6629	3.97123	23.0731	8.69559	14.5826	2.77994	18.1381	13.4148	8.43639
CHEK2	Cell cycle (Mitosis)	0.000177998		1.11052	0.991615	0.960132	1.57198	0.877699	1.1906	0.85833	0.637423	0.415496	0.492444	0.570373	0.730889	1.66766	0.928859	0.38515		3.16494	4.05595	4.04148	6.14109	3.30582	4.66334	3.02485	4.05678	1.09062
FOXM1	Cell cycle (Mitosis)	0.0954947		10.1917	12.3223	9.86466	9.68615	9.61118	16.8439	14.4074	10.6845	7.20361	7.38467	5.07564	6.44902	6.80115	9.73276	3.33234		10.2814	2.29695	11.6019	4.36688	7.4528	2.14379	8.30238	6.63516	3.77601
CCNA2	Cell cycle (G2/M)	0.002486		13.561	18.3661	14.6429	17.1783	16.4477	18.8628	18.6171	10.8155	8.05986	8.90189	5.16398	11.1807	11.4743	13.3286	4.45987		10.7297	1.8122	10.484	3.37296	5.90361	1.53923	8.98584	6.11823	3.99252
CHEK1	Cell cycle (G2/M)	0.0791153		1.7644	2.26402	1.31146	2.1253	2.00894	2.00138	2.34756	1.86806	1.53718	1.43603	2.38131	1.49621	1.80853	1.87311	0.354978		3.99305	2.08046	4.14515	1.57445	2.7509	1.35295	4.18727	2.86918	1.24096
RRM2	Cell cycle (S-phase)	0.705743		14.3131	18.9588	7.75373	8.30947	15.5906	7.41541	15.7201	12.6924	9.8104	10.2829	9.47048	13.767	8.44132	11.7327	3.68165		21.1365	4.49128	27.9231	3.05956	14.0177	3.35618	18.8278	13.2589	9.89651
CDC6	Cell cycle (S-phase)	0.290787		6.11897	9.37295	5.56118	5.07273	7.12363	6.40355	8.26262	6.3661	4.31712	4.38431	4.4131	5.25575	4.80209	5.95801	1.55588		7.22953	2.28401	7.63497	1.39408	5.2645	1.64707	7.16776	4.66027	2.81355
TTK	Cell cycle (SAC)	0.0103806		4.90382	5.01607	4.19172	5.25476	4.84846	5.78018	8.68246	5.11321	4.41511	3.68179	3.41929	3.06251	3.45457	4.75569	1.43983		3.64598	1.24038	4.32002	1.87505	2.96215	0.775625	4.22405	2.72046	1.43887
BIRC5	Cell cycle (SAC)	0.537268		11.5547	12.9362	9.7721	10.8856	10.1696	16.0444	20.1301	12.8597	11.1937	11.1036	9.40423	8.97179	8.24846	11.7903	3.22347		20.5964	5.33019	24.3246	10.567	17.2041	4.27228	13.7862	13.7258	7.54403
B-CATENIN	EMT	0.00454496		15.0133	13.0353	14.19	15.8329	19.7534	29.6442	16.3221	25.3251	19.6467	20.6022	19.784	17.3133	11.4533	18.3012	5.02272		53.0329	151.96	63.2247	45.3106	85.9177	71.3199	68.9571	77.1032	35.5053
E-CADHERIN	EMT	0.00209318		8.56958	7.96686	22.9343	16.6418	10.6282	0.0122424	9.51421	13.3081	9.71431	11.5644	8.3	11.0217	12.5116	10.9759	5.23854		7.68736	2.44402	4.67974	6.89324	4.34754	6.39642	2.51002	4.99405	2.08236
FIBRONECTIN	EMT	0.0157004		8.86119	10.1064	55.5079	28.6473	7.5213	77.8292	47.8359	11.9901	5.45021	13.113	8.16749	11.7799	2.15652	22.2282	23.4823		1.41695	9.25998	2.6563	3.53414	3.22392	5.54786	1.11529	3.82206	2.81248
N-CADHERIN	EMT	0.00529642		1.16576	1.86158	3.19846	3.58033	1.77203	14.4743	4.79868	2.88191	2.24215	2.39898	1.8292	1.91703	0.907947	3.30987	3.51261		0.0012535	0	0	0	0	0	0	0.000179071	0.000473778
SLUG (SNAI2)	EMT	0.000890814		0.359987	0.666971	1.66776	0.325505	1.30329	2.05769	0.653504	0.582197	0.425961	0.533179	0.106595	0.901356	-0.00437626	0.736893	0.604901		0.0160223	0	-0.00165442	0	-0.00073699	0	-0.00317589	0.00149357	0.00651237
SNAIL (SNAI1)	EMT	0.260748		0.85872	0.494393	0.471463	0.795646	0.674635	1.60082	0.970362	0.307715	0.660001	0.515817	0.680796	0.364278	1.64586	0.772346	0.422606		0.859954	0.90152	0.750267	1.63073	0.784571	1.55557	0.546641	1.00418	0.418324
VIMENTIN	EMT	0.363112		0.0830036	0.0749732	0.323171	0.0217208	0.219431	124.944	0.74743	0.541808	0.605772	0.639357	0.526204	0.708065	0.404827	9.98764	34.5408		0.195358	0.908579	0.517946	1.50537	0.249551	0.278903	2.82304	0.925536	0.95842
CCND1	Rb pathway	0.586589		8.71985	9.45499	6.61516	5.88764	13.3653	6.22659	5.13817	11.4362	9.49359	7.47215	9.82384	12.18	4.4105	8.47877	2.80115		10.6548	10.2695	7.26026	0.93358	9.66253	1.83334	11.5421	7.45087	4.35713
CCND2	Rb pathway	0.328309		0	0	0	0	0	0	0.0277097	0	0	0	0.0403416	0	-0.000183597	0.00522059	0.0130416		0	0	0	0.0100183	0	-0.00104756	0	0.00128154	0.00387229
CCND3	Rb pathway	0.0199135		8.79539	7.8247	4.4674	6.57839	8.84715	8.78038	7.17399	9.09279	8.2625	5.81671	8.16749	5.22794	6.11942	7.31956	1.53927		13.9757	7.1539	13.2581	20.8707	13.2837	23.8274	8.76699	14.4481	6.02354
CCNE1	Rb pathway	0.570306		0.68327	0.809843	0.429663	0.356847	0.653482	0.388675	0.371727	0.533565	0.397419	0.404964	0.570373	0.607496	0.50629	0.516432	0.141761		0.449592	0.284989	0.684068	0.521687	0.465396	0.26801	0.645303	0.474149	0.160506
CCNE2	Rb pathway	0.668161		1.42	1.87006	1.04174	0.622056	1.48351	0.93241	1.42641	1.82849	1.19563	1.18294	1.43167	1.32289	0.805646	1.27411	0.366048		2.70711	0.647377	2.17917	0.479474	1.3747	0.663427	1.94675	1.42829	0.872349
CDK2	Rb pathway	0.151067		3.30446	3.08094	3.75381	3.52608	3.29671	2.36897	4.6991	3.09128	2.43528	2.47911	2.91134	2.8307	4.05747	3.2181	0.674067		5.57964	2.86642	5.88881	3.26679	4.24268	2.05882	5.19632	4.15707	1.47032
CDK4	Rb pathway	0.768186		10.0406	10.4763	11.4989	11.3136	11.1485	17.0144	12.4101	13.1053	7.24072	9.22309	9.13921	8.61303	9.7662	10.8454	2.44642		12.2446	11.7167	11.9791	7.07488	9.76356	7.83539	12.97	10.512	2.31609
CDK6	Rb pathway	5.04785e-06		2.58479	3.80307	3.2731	2.58	2.77466	2.49525	3.91601	4.26668	2.9985	3.9015	3.81681	2.79218	2.34519	3.19598	0.662694		1.32939	1.19802	1.42974	1.01928	1.06012	0.899805	2.45441	1.34154	0.523637
CDKN1A (p21)	Rb pathway	0.215961		2.04626	2.77397	0.898426	0.820962	4.72408	0.970215	0.650109	1.88784	1.84067	2.49914	2.31506	3.04967	0.172554	1.89607	1.23137		1.49396	4.06418	1.93311	1.68957	2.27865	2.53812	4.11103	2.58694	1.08243
CDKN2A (p14 ARF)	Rb pathway	0.00344488		4.82503	5.30515	6.00905	8.08525	5.06083	4.25113	5.80471	10.0316	8.62878	10.2909	15.4333	7.35842	10.6693	7.82719	3.17543		20.6122	29.8538	21.4606	14.4109	21.534	10.8626	34.9124	21.9495	8.29121
CDKN2A (p16INK4a)	Rb pathway	2.44829e-08		1.0098	0.865011	0.817811	1.14283	1.04607	0.674216	0.725929	1.02401	0.834104	1.024	1.56418	1.18095	1.16034	1.00533	0.234582		0.217511	0.192039	0.210682	0.14689	0.200565	0.218991	0.200427	0.198158	0.0246382
E2F	Rb pathway	0.499697		2.29968	2.45782	2.35846	1.95171	2.46922	1.73514	3.53012	2.95445	2.12513	2.24138	3.06594	2.31074	3.07891	2.50605	0.50944		3.10165	0.943877	3.81166	1.14848	2.53276	1.32137	2.52616	2.19799	1.08651
RB1	Rb pathway	1.17984e-05		2.10474	2.20107	2.64211	1.54667	2.82966	3.42748	2.53428	2.33295	1.41445	1.4407	1.05623	1.82002	1.22994	2.04464	0.703409		3.17338	4.16654	3.47817	4.07523	3.10146	3.32459	3.98457	3.61485	0.449889
ARHGAP35	Senescence	0.000145965		10.4159	17.2645	12.4444	12.3864	10.6045	9.53727	10.7454	20.4669	13.7862	13.4802	11.1268	8.13943	8.1101	12.1929	3.50644		7.19999	5.78082	6.19233	8.31824	6.99662	8.59246	4.88508	6.85222	1.33993

## Sheet: PC9_SACsens_Vs_Res
Probe Name	Protein function	Sens_Vs_Res		PC9 GR3	PC9 ER	PC9 GR1 AZD1	PC9 GR1 AZD2	PC9GR1AZD3	PC9 GR1 AZD4				PC9	PC9 GR1	PC9 GR2	PC9 GR4	PC9 GR5	PC9 GR4 AZD1	PC9 GR4 AZD2
	Sensitivity to Barasertib	Student's t		S	S	S	S	S	S	X	SD		R	R	R	R	R	R	R	X	SD
AKT	Signal transduction	0.170584		4.35426	4.9209	6.36198	5.09915	5.56495	5.58359	5.31414	0.686398		5.46184	4.22674	3.67717	4.7867	6.39551	4.11241	3.67175	4.61887	1.00741
AXL	Signal transduction	0.734371		12.3756	22.3277	7.59261	6.36259	6.39101	3.50763	9.75953	6.80398		5.76726	9.15298	3.72594	13.2333	18.5387	8.81916	0.280725	8.50258	6.07623
PTEN	Signal transduction	0.447403		1.58524	2.68366	1.91669	1.33929	1.24237	1.63044	1.73295	0.522603		1.72297	1.46691	1.43487	1.85241	1.99173	1.02831	1.24168	1.53413	0.342079
EGFR	Signal transduction	0.0505141		20.4283	12.1826	8.89743	6.38447	8.35497	6.58359	10.4719	5.3074		19.1161	15.2597	17.5669	24.0982	27.7186	12.7848	7.94826	17.7847	6.68945
MERTK	Signal transduction	0.593021		0.324299	0.0627903	0.0999988	0.0368454	0.103792	0.0845108	0.118706	0.103767		0.0163976	0.079217	0.0683859	0.0645942	0.231828	0.0554398	0.121404	0.091038	0.0694435
MET	Signal transduction	0.260213		10.4323	7.68662	8.43502	5.71755	6.62139	4.63395	7.25448	2.06443		11.1721	12.1879	12.3379	7.14986	4.93562	9.86193	5.33707	8.99748	3.16555
BCL2L11	Apoptosis	0.238597		3.36093	2.9643	2.92642	2.18982	2.7095	2.71258	2.81059	0.38603		2.21277	1.58432	2.65405	1.97848	0.93241	1.76011	4.48177	2.22913	1.12807
Bcl-2	Apoptosis	0.62095		0.608795	0.26309	0.191493	0.112005	0.189269	0.12868	0.248889	0.184266		0.134176	0.192383	0.26246	0.204201	0.497261	0.205936	0.606075	0.300356	0.178469
MDM2	Apoptosis	0.180823		0.894497	0.668215	0.734687	0.525856	0.720827	1.18874	0.788804	0.229065		0.633721	0.586341	0.682457	0.638252	0.524609	0.618195	0.794745	0.63976	0.0841235
Mcl-1	Apoptosis	0.259594		23.9134	15.8763	23.0378	17.2759	18.3163	18.3264	19.4577	3.25083		18.7108	14.2235	18.8747	20.2255	19.0237	14.8625	16.9407	17.5516	2.27639
PARP1	Apoptosis	0.732751		11.8114	12.4485	11.0513	8.36906	9.91492	9.29381	10.4815	1.55927		9.71082	9.2718	10.1344	11.4506	14.3899	9.84695	10.811	10.8022	1.74086
TP53	Apoptosis	0.839662		16.7889	17.1086	17.7493	14.1535	12.6355	11.4139	14.9749	2.62178		12.345	10.6835	18.3163	18.0629	21.4431	12.9346	13.6972	15.3547	3.92973
AURKA	Cell cycle (Mitosis)	0.675897		5.94068	9.87973	6.15921	4.91554	5.8107	4.39102	6.18281	1.93294		6.72411	7.29353	4.86849	6.47552	3.64063	6.14019	5.34797	5.78435	1.25099
AURKB	Cell cycle (Mitosis)	0.982007		4.19152	4.33245	2.26783	1.77883	2.18996	1.43167	2.69871	1.24849		2.66764	2.68132	2.17335	2.63336	2.75907	1.9427	4.12707	2.71207	0.694707
CCNB1	Cell cycle (Mitosis)	0.965056		12.4407	25.3424	16.8706	13.1659	13.937	11.0164	15.4622	5.21719		18.8854	19.0719	11.5626	16.765	17.4882	12.6992	10.9712	15.3491	3.49932
CDC20	Cell cycle (Mitosis)	0.55863		7.31012	17.843	10.3943	8.47276	9.6438	6.17987	9.97398	4.14615		11.6505	13.3613	8.0314	6.98487	10.4968	5.9041	4.54131	8.71005	3.21875
CHEK2	Cell cycle (Mitosis)	0.16144		1.57198	0.85833	0.637423	0.415496	0.492444	0.570373	0.757675	0.426663		1.11052	0.991615	0.960132	0.877699	1.1906	0.730889	1.66766	1.07559	0.30093
FOXM1	Cell cycle (Mitosis)	0.530463		9.68615	14.4074	10.6845	7.20361	7.38467	5.07564	9.07365	3.2788		10.1917	12.3223	9.86466	9.61118	16.8439	6.44902	6.80115	10.2977	3.52752
CCNA2	Cell cycle (G2/M)	0.198055		17.1783	18.6171	10.8155	8.05986	8.90189	5.16398	11.4561	5.33071		13.561	18.3661	14.6429	16.4477	18.8628	11.1807	11.4743	14.9336	3.09657
CHEK1	Cell cycle (G2/M)	0.507733		2.1253	2.34756	1.86806	1.53718	1.43603	2.38131	1.94924	0.40401		1.7644	2.26402	1.31146	2.00894	2.00138	1.49621	1.80853	1.80785	0.324397
RRM2	Cell cycle (S-phase)	0.543684		8.30947	15.7201	12.6924	9.8104	10.2829	9.47048	11.0476	2.70694		14.3131	18.9588	7.75373	15.5906	7.41541	13.767	8.44132	12.32	4.48677
CDC6	Cell cycle (S-phase)	0.316844		5.07273	8.26262	6.3661	4.31712	4.38431	4.4131	5.46933	1.57381		6.11897	9.37295	5.56118	7.12363	6.40355	5.25575	4.80209	6.37688	1.52772
TTK	Cell cycle (SAC)	0.48656		5.25476	8.68246	5.11321	4.41511	3.68179	3.41929	5.09444	1.90594		4.90382	5.01607	4.19172	4.84846	5.78018	3.06251	3.45457	4.46533	0.951808
BIRC5	Cell cycle (SAC)	0.445035		10.8856	20.1301	12.8597	11.1937	11.1036	9.40423	12.5962	3.85067		11.5547	12.9362	9.7721	10.1696	16.0444	8.97179	8.24846	11.0996	2.68686
B-CATENIN	EMT	0.399774		15.8329	16.3221	25.3251	19.6467	20.6022	19.784	19.5855	3.42787		15.0133	13.0353	14.19	19.7534	29.6442	17.3133	11.4533	17.2004	6.13192
E-CADHERIN	EMT	0.738966		16.6418	9.51421	13.3081	9.71431	11.5644	8.3	11.5071	3.06867		8.56958	7.96686	22.9343	10.6282	0.0122424	11.0217	12.5116	10.5206	6.82007
FIBRONECTIN	EMT	0.673702		28.6473	47.8359	11.9901	5.45021	13.113	8.16749	19.2007	16.1807		8.86119	10.1064	55.5079	7.5213	77.8292	11.7799	2.15652	24.8232	29.4557
N-CADHERIN	EMT	0.737315		3.58033	4.79868	2.88191	2.24215	2.39898	1.8292	2.95521	1.08446		1.16576	1.86158	3.19846	1.77203	14.4743	1.91703	0.907947	3.61387	4.84389
SLUG (SNAI2)	EMT	0.0945842		0.325505	0.653504	0.582197	0.425961	0.533179	0.106595	0.437824	0.199461		0.359987	0.666971	1.66776	1.30329	2.05769	0.901356	-0.00437626	0.993238	0.729759
SNAIL (SNAI1)	EMT	0.356699		0.795646	0.970362	0.307715	0.660001	0.515817	0.680796	0.655056	0.227993		0.85872	0.494393	0.471463	0.674635	1.60082	0.364278	1.64586	0.87288	0.536959
VIMENTIN	EMT	0.361259		0.0217208	0.74743	0.541808	0.605772	0.639357	0.526204	0.513715	0.253727		0.0830036	0.0749732	0.323171	0.219431	124.944	0.708065	0.404827	18.1081	47.1105
CCND1	Rb pathway	0.757403		5.88764	5.13817	11.4362	9.49359	7.47215	9.82384	8.2086	2.45089		8.71985	9.45499	6.61516	13.3653	6.22659	12.18	4.4105	8.71035	3.24832
CCND2	Rb pathway	0.182921		0	0.0277097	0	0	0	0.0403416	0.0113419	0.0180191		0	0	0	0	0	0	-0.000183597	-2.62281e-05	6.9393e-05
CCND3	Rb pathway	0.680558		6.57839	7.17399	9.09279	8.2625	5.81671	8.16749	7.51531	1.21257		8.79539	7.8247	4.4674	8.84715	8.78038	5.22794	6.11942	7.15177	1.85534
CCNE1	Rb pathway	0.059075		0.356847	0.371727	0.533565	0.397419	0.404964	0.570373	0.439149	0.089848		0.68327	0.809843	0.429663	0.653482	0.388675	0.607496	0.50629	0.582674	0.149576
CCNE2	Rb pathway	0.952145		0.622056	1.42641	1.82849	1.19563	1.18294	1.43167	1.2812	0.398675		1.42	1.87006	1.04174	1.48351	0.93241	1.32289	0.805646	1.26804	0.368018
CDK2	Rb pathway	0.901602		3.52608	4.6991	3.09128	2.43528	2.47911	2.91134	3.19037	0.842935		3.30446	3.08094	3.75381	3.29671	2.36897	2.8307	4.05747	3.24186	0.561417
CDK4	Rb pathway	0.565065		11.3136	12.4101	13.1053	7.24072	9.22309	9.13921	10.4053	2.24274		10.0406	10.4763	11.4989	11.1485	17.0144	8.61303	9.7662	11.2226	2.72373
CDK6	Rb pathway	0.0549369		2.58	3.91601	4.26668	2.9985	3.9015	3.81681	3.57992	0.645294		2.58479	3.80307	3.2731	2.77466	2.49525	2.79218	2.34519	2.86689	0.507511
CDKN1A (p21)	Rb pathway	0.544083		0.820962	0.650109	1.88784	1.84067	2.49914	2.31506	1.66896	0.766968		2.04626	2.77397	0.898426	4.72408	0.970215	3.04967	0.172554	2.09074	1.56415
CDKN2A (p14 ARF)	Rb pathway	0.052766		8.08525	5.80471	10.0316	8.62878	10.2909	15.4333	9.71243	3.23288		4.82503	5.30515	6.00905	5.06083	4.25113	7.35842	10.6693	6.21127	2.20376
CDKN2A (p16INK4a)	Rb pathway	0.544101		1.14283	0.725929	1.02401	0.834104	1.024	1.56418	1.05251	0.291872		1.0098	0.865011	0.817811	1.04607	0.674216	1.18095	1.16034	0.964887	0.186901
E2F	Rb pathway	0.409415		1.95171	3.53012	2.95445	2.12513	2.24138	3.06594	2.64479	0.627727		2.29968	2.45782	2.35846	2.46922	1.73514	2.31074	3.07891	2.38714	0.393633
RB1	Rb pathway	0.123069		1.54667	2.53428	2.33295	1.41445	1.4407	1.05623	1.72088	0.579785		2.10474	2.20107	2.64211	2.82966	3.42748	1.82002	1.22994	2.32215	0.717481
ARHGAP35	Senescence	0.175984		12.3864	10.7454	20.4669	13.7862	13.4802	11.1268	13.6653	3.54727		10.4159	17.2645	12.4444	10.6045	9.53727	8.13943	8.1101	10.9309	3.1746
